# Supplementary material for: Blue light induces a neuroprotective gene expression program in Drosophila photoreceptors
Source: BMC Neurosci. 2018 Jul 20;19:43. doi: 10.1186/s12868-018-0443-y (PMC6053765; doi:10.1186/s12868-018-0443-y)
Supplement: Supplementary file 2 — Additional file 2: Table 1. Significantly differentially expressed genes identified under each comparison. [file 12868_2018_443_MOESM2_ESM.xlsx]

## Sheet: TableS1.DEgenes
Table S1: Significantly differentially expressed genes identified under each comparison (edgeR, FDR < 0.05).
Key: NA, not DE. Down, down in condition 1 vs condition 2 (i.e. down in post vs pre). Up, up in condition 1 vs condition 2 (i.e. up in post vs pre)
Only genes DE under at least one condition shown.
Ensembl_FbgnID	Day1_postvspre	Dark_day6vsday1	Day1_bluevsdark	Day6_bluevsdark	Flybase_FbgnID	gene symbol
FBgn0000028	down	NA	NA	NA	FBgn0000028	acj6
FBgn0000039	down	NA	NA	NA	FBgn0000039	nAChRalpha2
FBgn0000071	NA	down	NA	NA	FBgn0000071	Ama
FBgn0000075	down	NA	NA	NA	FBgn0000075	amd
FBgn0000079	NA	up	NA	NA	FBgn0000079	Amy-p
FBgn0000083	NA	NA	NA	up	FBgn0000083	AnxB9
FBgn0000092	NA	down	NA	up	FBgn0000092	CG2650
FBgn0000114	NA	down	NA	NA	FBgn0000114	bru1
FBgn0000206	up	NA	NA	NA	FBgn0000206	boss
FBgn0000256	NA	NA	NA	down	FBgn0000256	capu
FBgn0000276	NA	up	NA	NA	FBgn0000276	CecA1
FBgn0000277	down	NA	NA	NA	FBgn0000277	CecA2
FBgn0000299	NA	down	NA	NA	FBgn0000299	Col4a1
FBgn0000308	NA	NA	NA	up	FBgn0000308	chic
FBgn0000320	up	NA	NA	NA	FBgn0000320	eya
FBgn0000339	NA	NA	NA	up	FBgn0000339	cni
FBgn0000382	NA	NA	NA	down	FBgn0000382	csw
FBgn0000394	NA	down	NA	NA	FBgn0000394	cv
FBgn0000395	NA	down	NA	up	FBgn0000395	cv-2
FBgn0000426	down	NA	NA	NA	FBgn0000426	SmF
FBgn0000442	NA	down	NA	NA	FBgn0000442	Pkg21D
FBgn0000463	NA	down	NA	NA	FBgn0000463	Dl
FBgn0000497	NA	down	NA	NA	FBgn0284247	ds
FBgn0000527	NA	down	NA	NA	FBgn0000527	e
FBgn0000535	up	NA	NA	down	FBgn0000535	eag
FBgn0000542	NA	down	NA	NA	FBgn0000542	ec
FBgn0000552	NA	NA	NA	up	FBgn0000552	Edg84A
FBgn0000557	NA	up	NA	NA	FBgn0000557	eEF1alpha2
FBgn0000564	down	NA	NA	NA	FBgn0000564	Eh
FBgn0000567	NA	NA	NA	down	FBgn0000567	Eip74EF
FBgn0000588	up	NA	NA	NA	FBgn0000588	esc
FBgn0000592	NA	up	NA	NA	FBgn0000592	Est-6
FBgn0000615	NA	up	NA	NA	FBgn0000615	exu
FBgn0000618	down	NA	NA	NA	FBgn0000618	e(y)2
FBgn0000625	up	NA	NA	NA	FBgn0000625	eyg
FBgn0000633	NA	NA	NA	down	FBgn0000633	CG17716
FBgn0000635	NA	down	NA	NA	FBgn0000635	Fas2
FBgn0000636	NA	down	NA	up	FBgn0000636	Fas3
FBgn0000639	NA	down	NA	NA	FBgn0000639	Fbp1
FBgn0000640	down	NA	NA	NA	FBgn0000640	Fbp2
FBgn0000658	NA	down	NA	NA	FBgn0000658	fj
FBgn0000723	up	NA	NA	NA	FBgn0000723	FER
FBgn0001075	NA	down	NA	NA	FBgn0001075	ft
FBgn0001083	NA	down	NA	NA	FBgn0001083	fw
FBgn0001085	NA	down	NA	NA	FBgn0001085	fz
FBgn0001087	up	NA	NA	NA	FBgn0001087	g
FBgn0001090	NA	down	NA	NA	FBgn0001090	bnb
FBgn0001145	NA	down	NA	NA	FBgn0001145	Gs2
FBgn0001150	up	NA	NA	NA	FBgn0001150	gt
FBgn0001187	down	NA	NA	NA	FBgn0001187	Hex-C
FBgn0001197	down	NA	NA	NA	FBgn0001197	His2Av
FBgn0001217	NA	NA	NA	up	FBgn0001217	Hsc70-2
FBgn0001218	NA	NA	NA	up	FBgn0001218	Hsc70-3
FBgn0001220	NA	NA	NA	up	FBgn0001220	Hsc70-5
FBgn0001224	NA	NA	NA	up	FBgn0001224	Hsp23
FBgn0001225	NA	NA	NA	up	FBgn0001225	Hsp26
FBgn0001229	down	NA	NA	NA	FBgn0001229	Hsp67Bc
FBgn0001230	NA	NA	NA	up	FBgn0001230	Hsp68
FBgn0001233	NA	NA	NA	up	FBgn0001233	Hsp83
FBgn0001234	up	down	NA	up	FBgn0001234	Hsromega
FBgn0001257	NA	down	NA	NA	FBgn0001257	ImpL2
FBgn0001258	NA	NA	up	up	FBgn0001258	ImpL3
FBgn0001311	NA	down	NA	NA	FBgn0001311	kkv
FBgn0001316	up	NA	NA	NA	FBgn0001316	klar
FBgn0001321	NA	down	NA	NA	FBgn0001321	knk
FBgn0001624	NA	NA	NA	down	FBgn0001624	dlg1
FBgn0001977	NA	NA	NA	up	FBgn0001977	CIAPIN1
FBgn0001978	NA	NA	NA	up	FBgn0001978	stc
FBgn0001981	NA	down	NA	NA	FBgn0001981	esg
FBgn0001987	NA	NA	NA	up	FBgn0001987	Gli
FBgn0001989	down	NA	NA	NA	FBgn0001989	ND-B17
FBgn0001991	up	NA	NA	down	FBgn0001991	Ca-alpha1D
FBgn0002031	NA	NA	NA	up	FBgn0002031	l(2)37Cc
FBgn0002069	NA	NA	NA	up	FBgn0002069	AspRS
FBgn0002306	NA	down	NA	NA	FBgn0002306	sas
FBgn0002440	NA	down	NA	NA	FBgn0002440	l(3)mbn
FBgn0002534	up	NA	NA	NA	FBgn0002534	Lcp3
FBgn0002562	NA	down	NA	NA	FBgn0002562	Lsp1alpha
FBgn0002567	NA	down	NA	NA	FBgn0002567	Rab32
FBgn0002570	NA	up	NA	NA	FBgn0002570	Mal-A1
FBgn0002573	up	NA	NA	NA	FBgn0002573	sens
FBgn0002576	up	down	NA	NA	FBgn0002576	lz
FBgn0002579	down	NA	NA	NA	FBgn0002579	RpL36
FBgn0002626	down	NA	NA	NA	FBgn0002626	RpL32
FBgn0002716	up	NA	NA	NA	FBgn0002716	mei-W68
FBgn0002733	down	NA	NA	NA	FBgn0002733	E(spl)mbeta-HLH
FBgn0002736	down	NA	NA	NA	FBgn0002736	mago
FBgn0002773	down	NA	NA	NA	FBgn0002773	Mlc2
FBgn0002789	down	NA	NA	NA	FBgn0002789	Mp20
FBgn0002868	down	NA	NA	NA	FBgn0002868	MtnA
FBgn0002891	NA	NA	NA	up	FBgn0002891	mus205
FBgn0002936	up	NA	NA	NA	FBgn0002936	ninaA
FBgn0002940	up	NA	NA	NA	FBgn0002940	ninaE
FBgn0002973	up	NA	NA	NA	FBgn0002973	numb
FBgn0003016	up	NA	NA	NA	FBgn0003016	osp
FBgn0003041	NA	down	NA	NA	FBgn0003041	pbl
FBgn0003053	up	NA	NA	NA	FBgn0003053	peb
FBgn0003065	NA	down	NA	NA	FBgn0003065	CG2150
FBgn0003068	up	NA	NA	NA	FBgn0003068	per
FBgn0003089	NA	down	NA	NA	FBgn0003089	pip
FBgn0003090	NA	down	NA	NA	FBgn0003090	pk
FBgn0003091	NA	NA	NA	down	FBgn0003091	Pkc53E
FBgn0003162	NA	down	NA	NA	FBgn0003162	Pu
FBgn0003218	up	NA	NA	NA	FBgn0003218	rdgB
FBgn0003231	NA	NA	NA	up	FBgn0003231	ref(2)P
FBgn0003249	up	NA	NA	NA	FBgn0003249	Rh3
FBgn0003254	up	NA	NA	NA	FBgn0003254	rib
FBgn0003274	down	NA	NA	NA	FBgn0003274	RpLP2
FBgn0003275	down	NA	NA	NA	FBgn0003275	RpII18
FBgn0003285	up	NA	NA	NA	FBgn0003285	rst
FBgn0003295	up	NA	NA	NA	FBgn0003295	ru
FBgn0003301	up	NA	NA	down	FBgn0003301	rut
FBgn0003319	NA	down	NA	NA	FBgn0003319	Sb
FBgn0003328	NA	down	NA	NA	FBgn0003328	scb
FBgn0003345	NA	NA	NA	down	FBgn0003345	sd
FBgn0003372	up	NA	NA	NA	FBgn0003372	Sgs1
FBgn0003380	up	NA	NA	down	FBgn0003380	Sh
FBgn0003429	up	NA	NA	down	FBgn0003429	slo
FBgn0003449	down	NA	NA	NA	FBgn0003449	snf
FBgn0003460	up	NA	NA	down	FBgn0003460	so
FBgn0003462	down	NA	NA	NA	FBgn0003462	Sod1
FBgn0003475	up	NA	NA	NA	FBgn0003475	spir
FBgn0003483	up	NA	NA	NA	FBgn0003483	spn-E
FBgn0003499	NA	NA	NA	up	FBgn0003499	sr
FBgn0003607	down	NA	NA	NA	FBgn0003607	Su(var)205
FBgn0003748	NA	NA	NA	up	FBgn0003748	Treh
FBgn0003861	up	NA	NA	down	FBgn0003861	trp
FBgn0003887	down	NA	NA	NA	FBgn0284243	betaTub56D
FBgn0003889	NA	up	NA	NA	FBgn0003889	betaTub85D
FBgn0003930	NA	down	NA	NA	FBgn0003930	snRNA:U4:39B
FBgn0003984	up	down	NA	NA	FBgn0003984	vn
FBgn0003996	up	NA	NA	up	FBgn0003996	w
FBgn0003997	NA	down	NA	NA	FBgn0003997	hid
FBgn0004003	NA	NA	NA	up	FBgn0004003	wbl
FBgn0004028	down	NA	NA	NA	FBgn0283471	wupA
FBgn0004034	NA	down	NA	up	FBgn0004034	y
FBgn0004045	NA	up	NA	NA	FBgn0004045	Yp1
FBgn0004047	up	NA	NA	NA	FBgn0004047	Yp3
FBgn0004066	down	NA	NA	NA	FBgn0004066	Prosalpha4
FBgn0004087	down	NA	NA	NA	FBgn0004087	Dhfr
FBgn0004102	up	NA	NA	down	FBgn0004102	oc
FBgn0004117	down	NA	NA	NA	FBgn0004117	Tm2
FBgn0004167	up	NA	NA	down	FBgn0004167	kst
FBgn0004197	NA	down	NA	NA	FBgn0004197	Ser
FBgn0004370	NA	down	NA	NA	FBgn0004370	Ptp10D
FBgn0004432	NA	up	NA	NA	FBgn0004432	Cyp1
FBgn0004507	NA	down	NA	NA	FBgn0004507	GlyP
FBgn0004509	NA	down	NA	NA	FBgn0004509	Fur1
FBgn0004513	NA	down	NA	NA	FBgn0004513	Mdr65
FBgn0004554	down	NA	NA	NA	FBgn0004554	Edg91
FBgn0004569	NA	down	NA	NA	FBgn0004569	aos
FBgn0004577	NA	down	NA	NA	FBgn0004577	Pxd
FBgn0004580	down	NA	NA	NA	FBgn0004580	Cbp53E
FBgn0004607	NA	NA	NA	down	FBgn0004607	zfh2
FBgn0004618	up	NA	NA	down	FBgn0004618	gl
FBgn0004644	NA	NA	NA	up	FBgn0004644	hh
FBgn0004646	NA	down	NA	NA	FBgn0004646	ogre
FBgn0004647	NA	down	NA	NA	FBgn0004647	N
FBgn0004650	up	NA	NA	NA	FBgn0004650	fs(1)N
FBgn0004652	up	NA	NA	down	FBgn0004652	fru
FBgn0004657	NA	down	NA	up	FBgn0004657	mys
FBgn0004780	NA	down	NA	NA	FBgn0004780	Ccp84Ad
FBgn0004782	NA	down	NA	NA	FBgn0004782	Ccp84Ab
FBgn0004783	NA	down	NA	NA	FBgn0004783	Ccp84Aa
FBgn0004784	up	NA	NA	NA	FBgn0004784	inaC
FBgn0004795	up	NA	NA	NA	FBgn0004795	retn
FBgn0004867	down	NA	NA	NA	FBgn0004867	RpS2
FBgn0004876	up	NA	NA	down	FBgn0004876	cdi
FBgn0004896	down	NA	NA	NA	FBgn0004896	fd59A
FBgn0004919	up	NA	NA	down	FBgn0004919	gol
FBgn0004926	down	NA	NA	NA	FBgn0004926	eIF2beta
FBgn0005391	NA	up	NA	NA	FBgn0005391	Yp2
FBgn0005427	NA	NA	NA	down	FBgn0005427	ewg
FBgn0005561	up	down	NA	NA	FBgn0005561	sv
FBgn0005612	NA	down	NA	NA	FBgn0005612	Sox14
FBgn0005614	up	NA	NA	NA	FBgn0005614	trpl
FBgn0005619	up	NA	NA	down	FBgn0005619	Hdc
FBgn0005626	NA	down	up	NA	FBgn0005626	ple
FBgn0005659	NA	down	NA	NA	FBgn0005659	Ets98B
FBgn0005660	NA	NA	up	up	FBgn0005660	Ets21C
FBgn0005664	NA	down	NA	NA	FBgn0005664	Crys
FBgn0005674	NA	NA	NA	up	FBgn0005674	GluProRS
FBgn0005696	down	NA	NA	NA	FBgn0005696	DNApol-alpha73
FBgn0008636	down	NA	NA	NA	FBgn0008636	hbn
FBgn0010052	NA	down	NA	NA	FBgn0010052	Jhe
FBgn0010173	NA	NA	NA	up	FBgn0010173	RpA-70
FBgn0010240	down	NA	NA	NA	FBgn0010240	Lcch3
FBgn0010278	NA	NA	NA	up	FBgn0010278	Ssrp
FBgn0010288	down	NA	NA	NA	FBgn0010288	Uch
FBgn0010300	NA	NA	NA	up	FBgn0010300	brat
FBgn0010314	up	NA	up	up	FBgn0010314	Cks30A
FBgn0010350	up	NA	NA	NA	FBgn0010350	CdsA
FBgn0010355	up	NA	NA	NA	FBgn0010355	Taf1
FBgn0010381	down	NA	NA	NA	FBgn0283461	Drs
FBgn0010387	down	NA	NA	NA	FBgn0010387	Dbi
FBgn0010388	NA	up	NA	NA	FBgn0010388	Dro
FBgn0010397	NA	NA	NA	up	FBgn0010397	LamC
FBgn0010408	down	NA	NA	NA	FBgn0010408	RpS9
FBgn0010422	down	NA	NA	NA	FBgn0010422	TfIIS
FBgn0010423	down	NA	NA	NA	FBgn0010423	TpnC47D
FBgn0010434	NA	NA	NA	up	FBgn0010434	cora
FBgn0010438	down	NA	NA	NA	FBgn0010438	mtSSB
FBgn0010452	NA	down	NA	NA	FBgn0010452	trn
FBgn0010501	down	NA	NA	NA	FBgn0010501	Dcp-1
FBgn0010504	up	NA	NA	NA	FBgn0010504	kermit
FBgn0010520	down	NA	NA	NA	FBgn0010520	Bka
FBgn0010551	NA	NA	NA	up	FBgn0010551	Phb2
FBgn0010590	down	NA	NA	NA	FBgn0010590	Prosbeta1
FBgn0010611	NA	NA	NA	up	FBgn0010611	Hmgs
FBgn0010612	down	NA	NA	NA	FBgn0010612	ATPsynG
FBgn0010638	down	NA	NA	NA	FBgn0010638	Sec61beta
FBgn0010803	NA	NA	NA	up	FBgn0010803	TrpRS
FBgn0011202	NA	NA	NA	up	FBgn0011202	dia
FBgn0011204	NA	down	NA	NA	FBgn0011204	cue
FBgn0011206	NA	NA	NA	up	FBgn0011206	bol
FBgn0011225	up	NA	NA	NA	FBgn0011225	jar
FBgn0011227	down	NA	NA	NA	FBgn0011227	ox
FBgn0011236	NA	down	NA	NA	FBgn0011236	ken
FBgn0011272	down	NA	NA	NA	FBgn0011272	RpL13
FBgn0011279	up	up	NA	NA	FBgn0011279	Obp69a
FBgn0011283	down	NA	NA	NA	FBgn0011283	Obp28a
FBgn0011361	down	NA	NA	NA	FBgn0011361	ND-ACP
FBgn0011591	NA	down	NA	NA	FBgn0011591	fng
FBgn0011596	up	NA	NA	NA	FBgn0011596	fzo
FBgn0011638	down	NA	NA	NA	FBgn0011638	La
FBgn0011656	NA	NA	NA	down	FBgn0011656	Mef2
FBgn0011661	NA	NA	NA	down	FBgn0011661	Moe
FBgn0011666	up	NA	NA	NA	FBgn0011666	msi
FBgn0011706	NA	down	NA	NA	FBgn0011706	rpr
FBgn0011715	down	NA	NA	NA	FBgn0011715	Snr1
FBgn0011726	down	NA	NA	NA	FBgn0011726	tsr
FBgn0011739	NA	NA	NA	down	FBgn0011739	wts
FBgn0011769	down	NA	NA	NA	FBgn0011769	Fdx1
FBgn0011774	NA	NA	NA	up	FBgn0011774	Irbp
FBgn0012034	NA	NA	NA	up	FBgn0012034	AcCoAS
FBgn0012042	NA	up	NA	NA	FBgn0012042	AttA
FBgn0013272	NA	down	NA	NA	FBgn0013272	Gp150
FBgn0013276	NA	NA	NA	up	FBgn0013276	Hsp70Ab
FBgn0013278	up	NA	NA	NA	FBgn0013278	Hsp70Bb
FBgn0013279	NA	NA	NA	up	FBgn0013279	Hsp70Bc
FBgn0013325	down	NA	NA	NA	FBgn0013325	RpL11
FBgn0013467	down	NA	NA	NA	FBgn0013467	igl
FBgn0013672	NA	NA	NA	up	FBgn0013672	mt:ATPase6
FBgn0013678	NA	NA	NA	up	FBgn0013678	mt:Cyt-b
FBgn0013680	down	NA	NA	NA	FBgn0013680	mt:ND2
FBgn0013686	NA	NA	NA	up	FBgn0013686	mt:lrRNA
FBgn0013688	down	NA	NA	NA	FBgn0013688	mt:srRNA
FBgn0013726	down	NA	NA	NA	FBgn0013726	pnut
FBgn0013733	up	NA	NA	NA	FBgn0013733	shot
FBgn0013770	NA	down	NA	NA	FBgn0013770	Cp1
FBgn0013771	NA	down	NA	NA	FBgn0013771	Cyp6a9
FBgn0013772	up	down	NA	up	FBgn0013772	Cyp6a8
FBgn0013811	up	NA	NA	NA	FBgn0013811	Dhc62B
FBgn0013813	up	NA	NA	down	FBgn0013813	Dhc98D
FBgn0013954	down	NA	NA	NA	FBgn0013954	FK506-bp2
FBgn0013995	up	NA	NA	NA	FBgn0013995	Calx
FBgn0014019	up	NA	NA	NA	FBgn0014019	Rh5
FBgn0014073	NA	down	NA	NA	FBgn0014073	Tie
FBgn0014133	up	NA	NA	down	FBgn0014133	bif
FBgn0014135	NA	NA	NA	up	FBgn0014135	bnl
FBgn0014189	NA	up	NA	NA	FBgn0014189	Hel25E
FBgn0014343	NA	NA	NA	down	FBgn0014343	mirr
FBgn0014368	up	NA	NA	NA	FBgn0014368	nol
FBgn0014391	down	NA	NA	NA	FBgn0014391	sun
FBgn0014396	up	NA	NA	down	FBgn0014396	tim
FBgn0014454	NA	down	NA	NA	FBgn0014454	Acp1
FBgn0014464	NA	NA	NA	up	FBgn0014464	Cp7Fa
FBgn0014465	up	NA	NA	up	FBgn0014465	Cp7Fb
FBgn0014466	NA	NA	up	up	FBgn0014466	Cp7Fc
FBgn0014859	NA	NA	NA	up	FBgn0014859	Hr38
FBgn0014865	down	NA	NA	NA	FBgn0014865	Mtk
FBgn0014869	down	NA	NA	NA	FBgn0014869	Pglym78
FBgn0015011	NA	down	NA	NA	FBgn0015011	AhcyL2
FBgn0015031	down	NA	NA	NA	FBgn0015031	cype
FBgn0015032	NA	down	NA	NA	FBgn0015032	Cyp4c3
FBgn0015034	NA	down	NA	NA	FBgn0015034	Cyp4e1
FBgn0015035	NA	down	NA	NA	FBgn0015035	Cyp4e3
FBgn0015038	NA	down	NA	NA	FBgn0015038	Cyp9b1
FBgn0015040	NA	up	NA	NA	FBgn0015040	Cyp9c1
FBgn0015299	down	NA	NA	NA	FBgn0015299	Ssb-c31a
FBgn0015331	NA	NA	NA	down	FBgn0015331	abs
FBgn0015351	NA	NA	up	up	FBgn0015351	CG14906
FBgn0015393	down	NA	NA	NA	FBgn0015393	hoip
FBgn0015396	NA	up	NA	down	FBgn0015396	jumu
FBgn0015521	down	NA	NA	NA	FBgn0015521	RpS21
FBgn0015522	NA	NA	NA	down	FBgn0015522	olf186-M
FBgn0015584	NA	NA	up	NA	FBgn0015584	Acp53Ea
FBgn0015591	down	NA	NA	NA	FBgn0015591	AstA
FBgn0015600	NA	NA	NA	down	FBgn0015600	toc
FBgn0015621	down	NA	NA	NA	FBgn0015621	Clp
FBgn0015622	up	NA	NA	NA	FBgn0015622	Cnx99A
FBgn0015777	NA	down	NA	NA	FBgn0015777	nrv2
FBgn0015781	down	NA	NA	NA	FBgn0015781	P5cr
FBgn0015801	NA	down	NA	NA	FBgn0015801	Reg-5
FBgn0015829	down	NA	NA	NA	FBgn0015829	TfIIEbeta
FBgn0015903	NA	NA	NA	up	FBgn0015903	apt
FBgn0015904	up	NA	NA	down	FBgn0015904	ara
FBgn0015919	up	NA	NA	down	FBgn0015919	caup
FBgn0016059	NA	NA	NA	down	FBgn0016059	Sema1b
FBgn0016075	NA	down	NA	NA	FBgn0016075	vkg
FBgn0016076	NA	up	NA	down	FBgn0016076	vri
FBgn0016081	up	NA	NA	NA	FBgn0016081	fry
FBgn0016119	down	NA	NA	NA	FBgn0016119	ATPsynCF6
FBgn0016123	NA	down	NA	NA	FBgn0016123	Alp4
FBgn0016650	up	NA	NA	down	FBgn0016650	Lgr1
FBgn0016675	NA	up	NA	NA	FBgn0016675	Lectin-galC1
FBgn0016685	down	NA	NA	NA	FBgn0016685	Nlp
FBgn0016691	down	NA	NA	NA	FBgn0016691	ATPsynO
FBgn0016693	NA	NA	NA	up	FBgn0016693	Past1
FBgn0016694	NA	NA	NA	down	FBgn0016694	Pdp1
FBgn0016697	down	NA	NA	NA	FBgn0016697	Prosalpha5
FBgn0016726	down	NA	NA	NA	FBgn0016726	RpL29
FBgn0016919	NA	NA	NA	up	FBgn0016919	nompB
FBgn0016930	NA	up	NA	down	FBgn0016930	Dyrk2
FBgn0016970	down	NA	NA	NA	FBgn0016970	l(2)k10201
FBgn0019624	down	NA	NA	NA	FBgn0019624	COX5A
FBgn0019936	down	NA	NA	NA	FBgn0019936	RpS20
FBgn0019982	down	NA	NA	NA	FBgn0019982	Gs1l
FBgn0020224	NA	NA	NA	down	FBgn0020224	Cbl
FBgn0020269	NA	down	NA	NA	FBgn0020269	mspo
FBgn0020513	down	NA	NA	NA	FBgn0020513	ade5
FBgn0020521	NA	down	NA	NA	FBgn0020521	pio
FBgn0020621	up	NA	NA	NA	FBgn0020621	Pkn
FBgn0020765	NA	down	NA	NA	FBgn0020765	Acp65Aa
FBgn0021738	up	NA	NA	down	FBgn0021738	Crg-1
FBgn0021764	up	NA	NA	NA	FBgn0021764	sdk
FBgn0021776	up	NA	NA	NA	FBgn0021776	mira
FBgn0022224	down	NA	NA	NA	FBgn0022224	ubl
FBgn0022344	down	NA	NA	NA	FBgn0022344	CG10340
FBgn0022359	down	NA	NA	NA	FBgn0022359	Sodh-2
FBgn0022702	NA	down	NA	NA	FBgn0022702	Cht2
FBgn0022708	down	NA	NA	NA	FBgn0283494	Adk2
FBgn0022770	NA	down	NA	NA	FBgn0022770	Peritrophin-A
FBgn0022800	up	down	NA	NA	FBgn0022800	Cad96Ca
FBgn0022893	down	NA	NA	NA	FBgn0022893	Df31
FBgn0022959	NA	up	NA	NA	FBgn0022959	yps
FBgn0023001	NA	down	NA	NA	FBgn0023001	melt
FBgn0023023	NA	up	NA	NA	FBgn0023023	CRMP
FBgn0023076	up	NA	NA	NA	FBgn0023076	Clk
FBgn0023129	NA	down	NA	NA	FBgn0023129	aay
FBgn0023172	NA	NA	NA	down	FBgn0023172	RhoGEF2
FBgn0023511	up	NA	NA	NA	FBgn0023511	Edem1
FBgn0023519	down	NA	NA	NA	FBgn0023519	mRpL16
FBgn0023550	up	NA	NA	NA	FBgn0023550	FarO
FBgn0024245	NA	NA	NA	down	FBgn0024245	dnt
FBgn0024289	down	NA	NA	NA	FBgn0024289	Sodh-1
FBgn0024366	NA	down	NA	NA	FBgn0024366	CG11409
FBgn0024728	NA	NA	NA	down	FBgn0024728	Slip1
FBgn0024732	down	NA	NA	NA	FBgn0024732	Drep1
FBgn0024733	down	NA	NA	NA	FBgn0024733	RpL10
FBgn0024897	NA	down	NA	NA	FBgn0024897	b6
FBgn0024913	up	NA	NA	NA	FBgn0024913	Actbeta
FBgn0024943	up	NA	NA	NA	FBgn0024943	PIP82
FBgn0024944	NA	down	NA	NA	FBgn0024944	Oamb
FBgn0024980	up	NA	NA	NA	FBgn0024980	Syx4
FBgn0024989	NA	down	NA	NA	FBgn0024989	CG3777
FBgn0024997	NA	NA	NA	down	FBgn0024997	CG2681
FBgn0025286	down	NA	NA	NA	FBgn0285949	RpL31
FBgn0025336	down	NA	NA	NA	FBgn0025336	CG4882
FBgn0025366	down	NA	NA	NA	FBgn0025366	Ip259
FBgn0025381	NA	NA	NA	up	FBgn0025381	rush
FBgn0025454	NA	up	NA	NA	FBgn0025454	Cyp6g1
FBgn0025456	NA	down	NA	NA	FBgn0025456	CREG
FBgn0025463	down	NA	NA	NA	FBgn0025463	Bap60
FBgn0025583	down	NA	NA	NA	FBgn0025583	IM2
FBgn0025631	NA	down	NA	NA	FBgn0025631	moody
FBgn0025633	up	NA	NA	down	FBgn0025633	CG13366
FBgn0025639	NA	NA	NA	down	FBgn0025639	Hmt4-20
FBgn0025641	NA	down	NA	NA	FBgn0025641	DAAM
FBgn0025644	up	NA	NA	NA	FBgn0025644	CG14424
FBgn0025681	up	NA	NA	down	FBgn0025681	CG3558
FBgn0025686	up	NA	NA	NA	FBgn0025686	Amnionless
FBgn0025692	up	NA	NA	up	FBgn0025692	Lfg
FBgn0025693	NA	down	NA	NA	FBgn0025693	ZnT41F
FBgn0025697	up	down	NA	NA	FBgn0025697	santa-maria
FBgn0025777	NA	NA	NA	down	FBgn0025777	homer
FBgn0025833	NA	NA	NA	up	FBgn0025833	CG8910
FBgn0025835	NA	down	NA	NA	FBgn0025835	CG17707
FBgn0026059	up	NA	NA	down	FBgn0026059	Mhcl
FBgn0026077	NA	down	NA	NA	FBgn0026077	Gasp
FBgn0026089	down	NA	NA	NA	FBgn0026089	CG14817
FBgn0026147	up	NA	NA	NA	FBgn0026147	CG16833
FBgn0026197	down	NA	NA	NA	FBgn0026197	noe
FBgn0026324	down	NA	NA	NA	FBgn0026324	Taf10b
FBgn0026380	down	NA	NA	NA	FBgn0026380	Prosbeta3
FBgn0026438	up	NA	NA	NA	FBgn0026438	Eaat2
FBgn0026565	NA	up	NA	NA	FBgn0026565	CG1315
FBgn0026616	up	NA	NA	down	FBgn0026616	alpha-Man-IIb
FBgn0026666	down	NA	NA	NA	FBgn0026666	MagR
FBgn0026741	down	NA	NA	NA	FBgn0026741	mRpL18
FBgn0026753	down	NA	NA	NA	FBgn0283536	Vha13
FBgn0026878	down	NA	NA	NA	FBgn0026878	CG4325
FBgn0026879	down	NA	NA	NA	FBgn0026879	CG13364
FBgn0027070	NA	up	NA	NA	FBgn0027070	CG17322
FBgn0027081	NA	NA	NA	up	FBgn0027081	ThrRS
FBgn0027088	NA	NA	NA	up	FBgn0027088	GlyRS
FBgn0027091	NA	NA	NA	up	FBgn0027091	CysRS
FBgn0027101	NA	NA	NA	down	FBgn0027101	Dyrk3
FBgn0027106	up	NA	up	up	FBgn0027106	Inx7
FBgn0027108	NA	down	NA	NA	FBgn0027108	Inx2
FBgn0027111	down	NA	NA	NA	FBgn0027111	miple1
FBgn0027279	up	NA	NA	down	FBgn0027279	l(1)G0196
FBgn0027341	NA	down	NA	NA	FBgn0027341	Gfat1
FBgn0027348	NA	up	NA	NA	FBgn0027348	bgm
FBgn0027359	down	NA	NA	NA	FBgn0027359	Tim8
FBgn0027508	up	NA	NA	down	FBgn0027508	Tnks
FBgn0027528	NA	down	NA	NA	FBgn0027528	goe
FBgn0027529	up	NA	NA	NA	FBgn0027529	tapas
FBgn0027559	down	NA	NA	NA	FBgn0283467	Pol32
FBgn0027564	NA	NA	NA	up	FBgn0027564	CG3149
FBgn0027579	NA	NA	NA	up	FBgn0027579	mino
FBgn0027584	NA	up	NA	NA	FBgn0027584	CG4757
FBgn0027586	NA	down	NA	NA	FBgn0027586	CG5867
FBgn0027594	up	NA	NA	NA	FBgn0027594	drpr
FBgn0027600	NA	down	NA	NA	FBgn0027600	obst-B
FBgn0027657	down	NA	NA	NA	FBgn0027657	glob1
FBgn0027660	NA	down	NA	NA	FBgn0027660	blot
FBgn0027790	NA	down	NA	NA	FBgn0027790	GV1
FBgn0027836	NA	NA	up	up	FBgn0027836	Dgp-1
FBgn0027843	up	down	NA	NA	FBgn0027843	CAH2
FBgn0028292	NA	NA	NA	down	FBgn0028292	ric8a
FBgn0028342	down	NA	NA	NA	FBgn0028342	ATPsyndelta
FBgn0028374	down	NA	NA	NA	FBgn0028374	Hug
FBgn0028382	down	NA	NA	NA	FBgn0028382	cyp33
FBgn0028396	NA	up	NA	NA	FBgn0028396	TotA
FBgn0028398	down	NA	NA	NA	FBgn0028398	Taf10
FBgn0028411	NA	NA	NA	up	FBgn0028411	Nxt1
FBgn0028418	down	NA	NA	NA	FBgn0028418	Lk
FBgn0028425	NA	NA	up	up	FBgn0028425	JhI-21
FBgn0028482	up	down	NA	NA	FBgn0028482	bdl
FBgn0028527	up	NA	NA	NA	FBgn0028527	CG18507
FBgn0028542	down	NA	NA	NA	FBgn0028542	NimB4
FBgn0028544	NA	down	NA	NA	FBgn0028544	CG16884
FBgn0028563	NA	down	NA	NA	FBgn0028563	sut1
FBgn0028573	NA	down	NA	NA	FBgn0028573	prc
FBgn0028582	up	NA	NA	down	FBgn0028582	lqf
FBgn0028622	NA	down	NA	NA	FBgn0028622	qsm
FBgn0028683	down	NA	NA	NA	FBgn0028683	spt4
FBgn0028687	down	NA	NA	NA	FBgn0028687	Rpt1
FBgn0028691	down	NA	NA	NA	FBgn0028691	Rpn9
FBgn0028693	down	NA	NA	NA	FBgn0028693	Rpn12
FBgn0028697	down	NA	NA	NA	FBgn0028697	RpL15
FBgn0028703	up	NA	NA	NA	FBgn0028703	Nhe3
FBgn0028855	down	NA	NA	NA	FBgn0028855	CG15282
FBgn0028878	up	down	up	up	FBgn0028878	CG15269
FBgn0028888	up	NA	NA	down	FBgn0028888	CG4168
FBgn0028895	NA	NA	NA	down	FBgn0028895	CG17328
FBgn0028906	NA	down	NA	NA	FBgn0283651	CG46301
FBgn0028926	down	NA	NA	NA	FBgn0028926	NC2beta
FBgn0028938	NA	down	NA	NA	FBgn0028938	CG16886
FBgn0028978	NA	NA	NA	up	FBgn0028978	trbl
FBgn0028996	up	NA	NA	down	FBgn0028996	onecut
FBgn0029002	NA	down	NA	NA	FBgn0029002	miple2
FBgn0029079	down	NA	NA	NA	FBgn0029079	icln
FBgn0029082	NA	down	NA	NA	FBgn0029082	hbs
FBgn0029084	up	NA	NA	NA	FBgn0029084	gom
FBgn0029093	NA	up	NA	NA	FBgn0029093	cathD
FBgn0029170	NA	down	NA	NA	FBgn0029170	TwdlT
FBgn0029502	down	NA	NA	NA	FBgn0029502	COQ7
FBgn0029504	NA	NA	NA	down	FBgn0029504	CHES-1-like
FBgn0029512	down	NA	NA	NA	FBgn0029512	Aos1
FBgn0029573	NA	down	NA	NA	FBgn0029573	CG14770
FBgn0029588	down	NA	NA	NA	FBgn0029588	CG14798
FBgn0029662	NA	down	NA	NA	FBgn0029662	CG12206
FBgn0029664	NA	NA	NA	up	FBgn0029664	CG10802
FBgn0029676	down	NA	NA	NA	FBgn0029676	HIP-R
FBgn0029689	NA	NA	NA	up	FBgn0029689	CG6428
FBgn0029745	up	NA	NA	down	FBgn0029745	Rpn13R
FBgn0029752	down	NA	NA	NA	FBgn0029752	TrxT
FBgn0029761	NA	NA	NA	down	FBgn0029761	SK
FBgn0029766	NA	NA	NA	up	FBgn0029766	CG15784
FBgn0029768	NA	down	NA	NA	FBgn0029768	SPR
FBgn0029791	up	down	NA	NA	FBgn0029791	CG4096
FBgn0029821	up	down	NA	up	FBgn0029821	CG4020
FBgn0029826	NA	NA	NA	up	FBgn0029826	CG6041
FBgn0029835	up	NA	NA	NA	FBgn0029835	CG5921
FBgn0029838	up	NA	NA	NA	FBgn0029838	CG4666
FBgn0029839	up	NA	NA	NA	FBgn0029839	CG4660
FBgn0029843	NA	down	NA	NA	FBgn0029843	Nep1
FBgn0029851	up	NA	NA	NA	FBgn0029851	CG14445
FBgn0029859	up	NA	NA	NA	FBgn0029859	CG15892
FBgn0029880	up	NA	NA	NA	FBgn0029880	CG14443
FBgn0029888	down	NA	NA	NA	FBgn0029888	ND-ASHI
FBgn0029930	NA	NA	NA	down	FBgn0029930	CG12541
FBgn0029955	down	NA	NA	NA	FBgn0029955	CG15478
FBgn0029970	up	down	NA	up	FBgn0029970	Nek2
FBgn0029976	up	NA	NA	NA	FBgn0029976	snz
FBgn0029990	NA	up	NA	NA	FBgn0029990	CG2233
FBgn0030001	up	NA	NA	NA	FBgn0030001	cyr
FBgn0030027	up	NA	NA	NA	FBgn0030027	CG1632
FBgn0030048	NA	NA	NA	up	FBgn0030048	CG12112
FBgn0030063	down	NA	NA	NA	FBgn0030063	CG1789
FBgn0030066	down	NA	NA	NA	FBgn0030066	CG1885
FBgn0030085	down	NA	NA	NA	FBgn0030085	CG6999
FBgn0030114	NA	down	NA	NA	FBgn0030114	CG17754
FBgn0030120	NA	NA	NA	up	FBgn0030120	CG17440
FBgn0030121	NA	NA	NA	up	FBgn0030121	Cfp1
FBgn0030136	down	NA	NA	NA	FBgn0030136	RpS28b
FBgn0030187	NA	NA	up	up	FBgn0030187	Ipod
FBgn0030189	NA	NA	NA	up	FBgn0030189	CG2909
FBgn0030195	up	NA	NA	NA	FBgn0030195	CG2898
FBgn0030223	up	NA	NA	NA	FBgn0030223	CG2111
FBgn0030234	NA	down	NA	NA	FBgn0030234	CG15211
FBgn0030244	NA	down	NA	NA	FBgn0030244	CG2157
FBgn0030270	NA	NA	NA	up	FBgn0030270	CG15199
FBgn0030272	down	NA	NA	NA	FBgn0030272	CG15201
FBgn0030296	up	NA	NA	NA	FBgn0030296	CG15196
FBgn0030311	down	NA	NA	NA	FBgn0030311	CG11699
FBgn0030317	NA	down	NA	NA	FBgn0030317	CG1561
FBgn0030326	NA	down	NA	NA	FBgn0030326	CG2444
FBgn0030357	down	NA	NA	NA	FBgn0030357	Sclp
FBgn0030358	up	NA	NA	NA	FBgn0030358	CG10362
FBgn0030394	NA	down	NA	NA	FBgn0030394	Cpr11A
FBgn0030433	down	NA	NA	NA	FBgn0030433	mRpL49
FBgn0030452	down	NA	NA	NA	FBgn0030452	MFS10
FBgn0030459	NA	NA	NA	up	FBgn0030459	CG12723
FBgn0030480	down	NA	NA	NA	FBgn0030480	Tim9a
FBgn0030482	NA	down	NA	NA	FBgn0030482	CG1673
FBgn0030484	NA	down	NA	NA	FBgn0030484	GstT4
FBgn0030508	NA	NA	NA	down	FBgn0030508	CG15760
FBgn0030518	down	NA	NA	NA	FBgn0030518	CG11134
FBgn0030539	NA	down	NA	NA	FBgn0030539	CG1368
FBgn0030555	up	NA	NA	NA	FBgn0030555	Fbxl4
FBgn0030572	down	NA	NA	NA	FBgn0030572	mRpS25
FBgn0030576	NA	down	NA	NA	FBgn0030576	CG15890
FBgn0030592	NA	down	NA	NA	FBgn0030592	CG9514
FBgn0030593	NA	down	NA	NA	FBgn0030593	CG9512
FBgn0030594	NA	down	NA	NA	FBgn0030594	CG9509
FBgn0030603	NA	down	NA	NA	FBgn0030603	CG5541
FBgn0030605	down	NA	NA	NA	FBgn0030605	ND-B18
FBgn0030607	NA	up	NA	NA	FBgn0030607	dob
FBgn0030610	down	NA	NA	NA	FBgn0030610	CG9065
FBgn0030611	down	NA	NA	NA	FBgn0030611	CG15027
FBgn0030615	NA	down	NA	NA	FBgn0030615	Cyp4s3
FBgn0030616	down	NA	NA	NA	FBgn0030616	RpL37a
FBgn0030617	NA	down	NA	NA	FBgn0030617	CG9095
FBgn0030653	NA	down	NA	NA	FBgn0030653	CG7860
FBgn0030696	up	NA	NA	NA	FBgn0030696	CG8509
FBgn0030733	down	NA	NA	NA	FBgn0030733	UQCR-14
FBgn0030749	NA	NA	NA	up	FBgn0030749	AnxB11
FBgn0030763	NA	down	NA	NA	FBgn0030763	CG9782
FBgn0030764	up	NA	NA	NA	FBgn0030764	CG9777
FBgn0030766	NA	NA	NA	down	FBgn0030766	mthl1
FBgn0030773	NA	up	NA	NA	FBgn0030773	CG9676
FBgn0030778	down	NA	NA	NA	FBgn0030778	CG4678
FBgn0030787	down	NA	NA	NA	FBgn0030787	CG9609
FBgn0030798	NA	down	NA	NA	FBgn0030798	CG13003
FBgn0030808	NA	down	NA	NA	FBgn0030808	RhoGAP15B
FBgn0030826	up	down	NA	NA	FBgn0030826	CG12995
FBgn0030828	down	NA	NA	NA	FBgn0030828	CG5162
FBgn0030829	down	NA	NA	NA	FBgn0030829	CG12998
FBgn0030830	NA	down	NA	NA	FBgn0030830	CG5172
FBgn0030834	down	NA	NA	NA	FBgn0030834	CG8675
FBgn0030847	NA	down	NA	NA	FBgn0030847	CG12991
FBgn0030870	NA	down	NA	NA	FBgn0030870	CG6398
FBgn0030886	up	NA	NA	down	FBgn0030886	CG12672
FBgn0030968	down	NA	NA	NA	FBgn0030968	CG7322
FBgn0030985	down	NA	NA	NA	FBgn0030985	Obp18a
FBgn0030992	NA	NA	NA	up	FBgn0030992	CG33253
FBgn0030995	down	NA	NA	NA	FBgn0030995	CG7914
FBgn0031001	NA	down	NA	NA	FBgn0031001	CG7884
FBgn0031006	up	NA	NA	NA	FBgn0031006	rictor
FBgn0031031	NA	down	NA	NA	FBgn0031031	CG14218
FBgn0031049	down	NA	NA	NA	FBgn0031049	Sec61gamma
FBgn0031066	down	NA	NA	NA	FBgn0031066	COX6B
FBgn0031068	NA	NA	NA	up	FBgn0031068	Alr
FBgn0031092	down	NA	NA	NA	FBgn0031092	CG9577
FBgn0031097	NA	down	NA	NA	FBgn0031097	obst-A
FBgn0031110	down	NA	NA	NA	FBgn0031110	Obp19b
FBgn0031116	NA	NA	NA	down	FBgn0031116	CG1695
FBgn0031142	up	NA	up	up	FBgn0031142	r-cup
FBgn0031168	up	NA	NA	NA	FBgn0031168	CG1722
FBgn0031191	NA	NA	NA	down	FBgn0031191	Cp110
FBgn0031213	NA	NA	NA	up	FBgn0031213	galectin
FBgn0031214	NA	NA	NA	up	FBgn0031214	CG11374
FBgn0031228	down	NA	NA	NA	FBgn0031228	ND-15
FBgn0031251	NA	down	NA	NA	FBgn0031251	CG4213
FBgn0031253	down	NA	NA	NA	FBgn0031253	CG11885
FBgn0031258	up	NA	NA	NA	FBgn0031258	CG4297
FBgn0031261	down	NA	NA	NA	FBgn0031261	nAChRbeta3
FBgn0031263	NA	NA	NA	up	FBgn0031263	Tspo
FBgn0031305	NA	up	NA	NA	FBgn0031305	Iris
FBgn0031307	NA	up	NA	up	FBgn0031307	MFS3
FBgn0031327	NA	down	NA	NA	FBgn0031327	CG5397
FBgn0031374	up	NA	NA	NA	FBgn0031374	Wdr62
FBgn0031414	up	NA	NA	NA	FBgn0031414	eys
FBgn0031417	down	NA	NA	NA	FBgn0031417	CG3597
FBgn0031459	down	NA	NA	NA	FBgn0031459	CG2862
FBgn0031460	up	NA	NA	NA	FBgn0031460	CG15399
FBgn0031464	down	NA	NA	NA	FBgn0283531	Duox
FBgn0031479	down	NA	NA	NA	FBgn0031479	Prx6005
FBgn0031489	down	NA	NA	NA	FBgn0031489	CG17224
FBgn0031496	up	NA	up	up	FBgn0031496	CG17258
FBgn0031497	NA	NA	NA	up	FBgn0031497	SerRS
FBgn0031505	down	NA	NA	NA	FBgn0031505	ND-B14.5B
FBgn0031533	NA	down	NA	NA	FBgn0031533	CG2772
FBgn0031542	NA	down	NA	up	FBgn0031542	CG15414
FBgn0031560	down	NA	NA	NA	FBgn0031560	CG16713
FBgn0031561	down	NA	NA	NA	FBgn0031561	IM33
FBgn0031571	NA	NA	NA	up	FBgn0031571	bark
FBgn0031589	NA	NA	NA	up	FBgn0031589	CG3714
FBgn0031603	down	NA	NA	NA	FBgn0031603	CG15432
FBgn0031604	NA	NA	NA	down	FBgn0031604	Elp3
FBgn0031609	down	NA	NA	NA	FBgn0031609	CG15443
FBgn0031626	up	NA	NA	down	FBgn0031626	CG15631
FBgn0031627	up	NA	NA	NA	FBgn0031627	CG15630
FBgn0031629	NA	down	NA	NA	FBgn0031629	Clect27
FBgn0031630	NA	down	NA	NA	FBgn0031630	CG15629
FBgn0031634	NA	NA	NA	up	FBgn0031634	Ir25a
FBgn0031649	up	NA	NA	NA	FBgn0031649	hoe2
FBgn0031650	down	NA	NA	NA	FBgn0031650	CG14044
FBgn0031678	up	NA	NA	NA	FBgn0031678	CG31918
FBgn0031684	down	NA	NA	NA	FBgn0031684	ND-13A
FBgn0031688	up	NA	NA	NA	FBgn0031688	Cyp28d2
FBgn0031689	NA	down	NA	up	FBgn0031689	Cyp28d1
FBgn0031690	NA	down	NA	up	FBgn0031690	CG7742
FBgn0031692	down	NA	NA	NA	FBgn0031692	TpnC25D
FBgn0031694	NA	up	NA	NA	FBgn0031694	Cyp4ac2
FBgn0031701	NA	up	NA	NA	FBgn0031701	TotM
FBgn0031756	up	down	NA	up	FBgn0031756	CG13992
FBgn0031765	down	NA	NA	NA	FBgn0031765	CG9109
FBgn0031773	NA	NA	NA	up	FBgn0031773	Fbw5
FBgn0031781	down	NA	NA	NA	FBgn0284255	Arpc4
FBgn0031801	down	NA	NA	NA	FBgn0031801	CG9498
FBgn0031808	down	NA	NA	NA	FBgn0031808	CG9507
FBgn0031830	down	NA	NA	NA	FBgn0031830	COX5B
FBgn0031850	up	down	NA	NA	FBgn0031850	Tsp
FBgn0031879	NA	down	NA	NA	FBgn0031879	uif
FBgn0031881	NA	NA	NA	up	FBgn0031881	MME1
FBgn0031913	down	NA	NA	NA	FBgn0031913	CG5958
FBgn0031926	NA	down	NA	NA	FBgn0031926	CG6739
FBgn0031939	NA	down	NA	NA	FBgn0031939	CG13796
FBgn0031940	NA	down	NA	NA	FBgn0031940	CG7214
FBgn0031942	NA	down	NA	NA	FBgn0031942	CG7203
FBgn0031948	up	NA	NA	NA	FBgn0031948	CG7149
FBgn0031955	NA	NA	NA	up	FBgn0031955	CG14535
FBgn0031957	up	down	down	NA	FBgn0031957	TwdlE
FBgn0031959	NA	down	NA	NA	FBgn0031959	spz3
FBgn0031970	NA	down	NA	NA	FBgn0031970	CG7227
FBgn0031973	NA	down	NA	NA	FBgn0031973	Spn28Dc
FBgn0031977	NA	NA	NA	up	FBgn0031977	baf
FBgn0031980	down	NA	NA	NA	FBgn0031980	RpL36A
FBgn0031992	down	NA	NA	NA	FBgn0031992	CG8498
FBgn0031999	up	NA	NA	down	FBgn0031999	CG8419
FBgn0032006	NA	down	NA	NA	FBgn0032006	Pvr
FBgn0032008	down	NA	NA	NA	FBgn0032008	CG14277
FBgn0032032	NA	NA	NA	up	FBgn0032032	CG17294
FBgn0032058	NA	NA	NA	up	FBgn0032058	CG9289
FBgn0032059	down	NA	NA	NA	FBgn0032059	PrBP
FBgn0032109	up	NA	NA	up	FBgn0032109	CG17005
FBgn0032120	NA	NA	NA	down	FBgn0032120	CG33298
FBgn0032122	up	NA	NA	NA	FBgn0032122	CG31883
FBgn0032135	up	NA	NA	NA	FBgn0032135	GlcAT-S
FBgn0032149	down	NA	NA	NA	FBgn0032149	CG4036
FBgn0032153	down	NA	NA	NA	FBgn0032153	CG4537
FBgn0032195	down	NA	NA	NA	FBgn0032195	CG4908
FBgn0032198	down	NA	NA	NA	FBgn0032198	eEF1delta
FBgn0032281	down	NA	NA	NA	FBgn0032281	CG17107
FBgn0032283	down	NA	NA	NA	FBgn0032283	CG7296
FBgn0032287	down	NA	NA	NA	FBgn0032287	CG6415
FBgn0032293	down	NA	NA	NA	FBgn0032293	Dpy-30L1
FBgn0032298	down	NA	NA	NA	FBgn0032298	CG6724
FBgn0032299	NA	down	NA	NA	FBgn0032299	CG17127
FBgn0032337	down	NA	NA	NA	FBgn0032337	AstCC
FBgn0032382	NA	up	NA	NA	FBgn0032382	Mal-B2
FBgn0032414	up	down	NA	NA	FBgn0032414	CG17211
FBgn0032444	NA	NA	NA	up	FBgn0032444	CCT4
FBgn0032453	down	NA	NA	NA	FBgn0032453	CG6180
FBgn0032456	up	NA	NA	NA	FBgn0032456	MRP
FBgn0032477	up	NA	NA	NA	FBgn0032477	CG5287
FBgn0032478	up	NA	NA	NA	FBgn0032478	CG5458
FBgn0032482	NA	NA	NA	up	FBgn0032482	Pect
FBgn0032484	up	NA	NA	down	FBgn0032484	kek4
FBgn0032507	NA	up	NA	NA	FBgn0032507	CG9377
FBgn0032511	down	NA	NA	NA	FBgn0032511	ND-B22
FBgn0032536	NA	down	NA	NA	FBgn0032536	Ance-3
FBgn0032538	NA	down	NA	NA	FBgn0032538	CG16885
FBgn0032587	NA	NA	NA	up	FBgn0032587	CG5953
FBgn0032590	up	NA	NA	NA	FBgn0032590	CG4631
FBgn0032595	down	NA	NA	NA	FBgn0032595	CG17996
FBgn0032597	NA	NA	NA	up	FBgn0032597	CG17904
FBgn0032600	up	NA	NA	NA	FBgn0032600	BuGZ
FBgn0032609	NA	up	NA	NA	FBgn0032609	CG13280
FBgn0032634	down	NA	NA	NA	FBgn0032634	Rpb11
FBgn0032681	up	NA	NA	down	FBgn0032681	CG10283
FBgn0032684	NA	down	NA	NA	FBgn0032684	CG10178
FBgn0032694	NA	NA	NA	down	FBgn0032694	MESR3
FBgn0032699	NA	down	NA	NA	FBgn0032699	CG10383
FBgn0032706	down	NA	NA	NA	FBgn0032706	Irk3
FBgn0032707	NA	down	NA	NA	FBgn0032707	CG10348
FBgn0032713	up	NA	NA	NA	FBgn0032713	CG17323
FBgn0032725	down	NA	NA	NA	FBgn0032725	Nedd8
FBgn0032728	up	NA	NA	NA	FBgn0032728	Tango6
FBgn0032731	NA	down	NA	NA	FBgn0032731	Swip-1
FBgn0032744	NA	NA	NA	up	FBgn0032744	Ttc19
FBgn0032748	NA	NA	NA	down	FBgn0032748	CG10492
FBgn0032752	NA	down	NA	NA	FBgn0032752	CG10702
FBgn0032780	NA	NA	NA	up	FBgn0032780	CG13085
FBgn0032803	NA	NA	NA	up	FBgn0032803	CG13082
FBgn0032805	NA	NA	NA	up	FBgn0032805	CG10337
FBgn0032810	up	down	NA	NA	FBgn0032810	CG13077
FBgn0032811	NA	NA	NA	up	FBgn0032811	CG10268
FBgn0032820	down	NA	NA	NA	FBgn0032820	fbp
FBgn0032821	NA	NA	NA	up	FBgn0032821	CdGAPr
FBgn0032833	down	NA	NA	NA	FBgn0032833	COX4
FBgn0032847	down	NA	NA	NA	FBgn0032847	Taf13
FBgn0032851	up	NA	NA	NA	FBgn0032851	CG13970
FBgn0032853	up	NA	NA	NA	FBgn0032853	CG10651
FBgn0032856	NA	down	NA	NA	FBgn0032856	CG16798
FBgn0032879	up	NA	NA	NA	FBgn0032879	CarT
FBgn0032884	down	NA	NA	NA	FBgn0032884	Pomp
FBgn0032908	up	NA	NA	NA	FBgn0032908	CG9270
FBgn0032911	up	NA	NA	NA	FBgn0032911	tadr
FBgn0032921	down	NA	NA	NA	FBgn0032921	Mpp6
FBgn0032934	up	NA	NA	NA	FBgn0032934	CG8679
FBgn0032945	NA	up	NA	NA	FBgn0032945	CG8665
FBgn0033033	NA	down	NA	NA	FBgn0033033	scaf
FBgn0033052	up	NA	NA	NA	FBgn0033052	SCAP
FBgn0033054	up	NA	NA	down	FBgn0033054	CG14591
FBgn0033074	NA	NA	NA	down	FBgn0033074	tomboy40
FBgn0033085	down	NA	NA	NA	FBgn0033085	CG15908
FBgn0033092	down	NA	NA	NA	FBgn0033092	CG9422
FBgn0033100	down	NA	NA	NA	FBgn0033100	CG3420
FBgn0033104	down	NA	NA	NA	FBgn0033104	CG15237
FBgn0033129	down	NA	NA	NA	FBgn0033129	Tsp42Eh
FBgn0033131	NA	NA	NA	down	FBgn0033131	CR12842
FBgn0033136	up	down	NA	NA	FBgn0033136	Tsp42Eo
FBgn0033153	NA	NA	NA	up	FBgn0033153	Gadd45
FBgn0033154	NA	down	NA	NA	FBgn0033154	CG1850
FBgn0033174	up	NA	NA	NA	FBgn0033174	CG11125
FBgn0033204	NA	NA	NA	up	FBgn0033204	CG2065
FBgn0033208	down	NA	NA	NA	FBgn0033208	mRpL52
FBgn0033214	NA	NA	NA	up	FBgn0033214	CG1941
FBgn0033215	NA	NA	NA	up	FBgn0033215	CG1942
FBgn0033222	NA	NA	up	up	FBgn0033222	CG12824
FBgn0033226	NA	NA	NA	up	FBgn0033226	CG1882
FBgn0033235	NA	NA	NA	up	FBgn0033235	CG8728
FBgn0033268	down	NA	NA	NA	FBgn0033268	Obp44a
FBgn0033274	down	NA	NA	NA	FBgn0033274	CG14757
FBgn0033289	NA	down	NA	NA	FBgn0033289	CG2121
FBgn0033307	NA	down	NA	NA	FBgn0033307	CG14752
FBgn0033308	NA	down	NA	NA	FBgn0033308	CG8736
FBgn0033326	NA	NA	up	up	FBgn0033326	CG14743
FBgn0033340	down	NA	NA	NA	FBgn0033340	CG13751
FBgn0033341	down	NA	NA	NA	FBgn0033341	MrgBP
FBgn0033351	down	NA	NA	NA	FBgn0033351	AIMP1
FBgn0033357	down	NA	NA	NA	FBgn0033357	Tom7
FBgn0033359	up	down	NA	NA	FBgn0033359	CG8213
FBgn0033365	NA	down	NA	NA	FBgn0033365	CG8170
FBgn0033366	NA	up	NA	NA	FBgn0033366	Ance-4
FBgn0033367	down	NA	NA	NA	FBgn0033367	PPO2
FBgn0033378	down	NA	NA	NA	FBgn0033378	tsu
FBgn0033443	NA	down	NA	up	FBgn0033443	CG1698
FBgn0033483	NA	down	NA	NA	FBgn0033483	egr
FBgn0033485	down	NA	NA	NA	FBgn0033485	RpLP0-like
FBgn0033494	up	NA	NA	NA	FBgn0033494	KCNQ
FBgn0033501	up	down	NA	NA	FBgn0033501	CG12911
FBgn0033502	up	NA	NA	down	FBgn0033502	CG12910
FBgn0033504	up	NA	NA	NA	FBgn0033504	CAP
FBgn0033518	down	NA	NA	NA	FBgn0033518	Prx2540-2
FBgn0033520	down	NA	NA	NA	FBgn0033520	Prx2540-1
FBgn0033521	down	NA	NA	NA	FBgn0033521	CG12896
FBgn0033548	down	NA	NA	NA	FBgn0033548	CG7637
FBgn0033554	down	NA	NA	NA	FBgn0033554	Lsm10
FBgn0033558	NA	down	NA	NA	FBgn0033558	CG12344
FBgn0033571	down	NA	NA	NA	FBgn0033571	Rpb5
FBgn0033593	down	NA	NA	NA	FBgn0033593	Listericin
FBgn0033597	NA	down	NA	NA	FBgn0033597	Cpr47Ea
FBgn0033603	NA	down	NA	NA	FBgn0033603	Cpr47Ef
FBgn0033605	down	NA	NA	NA	FBgn0033605	CG9067
FBgn0033635	down	NA	NA	NA	FBgn0033635	Prip
FBgn0033650	up	NA	NA	down	FBgn0033650	CG13193
FBgn0033652	up	NA	NA	down	FBgn0033652	ths
FBgn0033653	NA	NA	NA	down	FBgn0033653	CG13192
FBgn0033654	NA	down	NA	NA	FBgn0033654	Sobp
FBgn0033667	NA	down	NA	NA	FBgn0033667	reb
FBgn0033668	NA	down	NA	down	FBgn0033668	exp
FBgn0033691	down	NA	NA	NA	FBgn0033691	CG8860
FBgn0033696	NA	NA	NA	up	FBgn0033696	Cyp6g2
FBgn0033699	down	NA	NA	NA	FBgn0033699	RpS11
FBgn0033710	up	NA	NA	NA	FBgn0033710	CG17739
FBgn0033725	NA	down	NA	NA	FBgn0033725	Cpr49Ac
FBgn0033728	NA	down	NA	NA	FBgn0033728	Cpr49Ae
FBgn0033729	NA	down	NA	NA	FBgn0033729	Cpr49Af
FBgn0033731	NA	down	NA	NA	FBgn0033731	Cpr49Ah
FBgn0033739	up	NA	NA	NA	FBgn0033739	Dyb
FBgn0033760	NA	down	NA	NA	FBgn0033760	CG8785
FBgn0033863	up	NA	NA	down	FBgn0033863	CG13337
FBgn0033864	up	NA	NA	down	FBgn0033864	CG18368
FBgn0033868	NA	up	NA	NA	FBgn0033868	S-Lap7
FBgn0033869	NA	down	NA	NA	FBgn0033869	Cpr50Cb
FBgn0033872	NA	down	NA	NA	FBgn0033872	CG6329
FBgn0033874	up	down	NA	up	FBgn0033874	CG6347
FBgn0033875	NA	down	NA	NA	FBgn0033875	CG6357
FBgn0033913	up	NA	NA	down	FBgn0033913	CG8468
FBgn0033918	NA	NA	NA	up	FBgn0033918	CG8531
FBgn0033921	up	NA	NA	NA	FBgn0033921	tej
FBgn0033926	NA	NA	NA	up	FBgn0033926	Arc1
FBgn0033928	NA	NA	NA	up	FBgn0033928	Arc2
FBgn0033945	NA	NA	NA	up	FBgn0033945	CG12868
FBgn0033953	NA	up	NA	NA	FBgn0033953	CG12861
FBgn0033961	down	NA	NA	NA	FBgn0033961	ND-B15
FBgn0033980	up	down	NA	NA	FBgn0033980	Cyp6a20
FBgn0033982	NA	down	NA	NA	FBgn0033982	Cyp317a1
FBgn0033988	NA	NA	NA	up	FBgn0033988	pcs
FBgn0034021	NA	down	NA	NA	FBgn0034021	CG8180
FBgn0034030	NA	down	NA	NA	FBgn0034030	CG8192
FBgn0034033	down	NA	NA	NA	FBgn0034033	CG8204
FBgn0034065	down	NA	NA	NA	FBgn0034065	Rrp42
FBgn0034084	NA	up	NA	NA	FBgn0034084	CG8435
FBgn0034086	down	NA	NA	NA	FBgn0034086	CG8441
FBgn0034103	down	NA	NA	NA	FBgn0034103	prim
FBgn0034117	down	NA	NA	NA	FBgn0034117	CG7997
FBgn0034128	down	NA	NA	NA	FBgn0034128	CG4409
FBgn0034140	NA	down	NA	NA	FBgn0034140	Lst
FBgn0034143	NA	down	NA	NA	FBgn0034143	CG8303
FBgn0034151	NA	NA	NA	up	FBgn0034151	CG15617
FBgn0034157	NA	down	NA	NA	FBgn0034157	resilin
FBgn0034158	up	NA	NA	NA	FBgn0034158	CG5522
FBgn0034177	down	NA	NA	NA	FBgn0034177	AsnRS-m
FBgn0034215	down	NA	NA	NA	FBgn0034215	Mtap
FBgn0034232	down	NA	NA	NA	FBgn0034232	CG4866
FBgn0034245	down	NA	NA	NA	FBgn0034245	UQCR-6.4
FBgn0034248	down	NA	NA	NA	FBgn0034248	CG14483
FBgn0034253	NA	down	NA	NA	FBgn0034253	CG10936
FBgn0034281	up	NA	NA	down	FBgn0034281	CG14490
FBgn0034312	NA	NA	NA	up	FBgn0034312	CG10916
FBgn0034327	up	NA	NA	NA	FBgn0034327	CG14505
FBgn0034329	down	NA	NA	NA	FBgn0034329	IM1
FBgn0034330	down	NA	NA	NA	FBgn0034330	CG18107
FBgn0034361	down	NA	NA	NA	FBgn0034361	mRpS28
FBgn0034364	down	NA	NA	NA	FBgn0034364	CG5493
FBgn0034377	up	NA	NA	down	FBgn0034377	CG15071
FBgn0034391	NA	down	NA	NA	FBgn0034391	CG15080
FBgn0034407	NA	up	NA	NA	FBgn0034407	DptB
FBgn0034417	NA	down	NA	NA	FBgn0034417	CG15117
FBgn0034460	down	NA	NA	NA	FBgn0034460	CG18367
FBgn0034471	NA	down	NA	NA	FBgn0034471	Obp56e
FBgn0034474	down	NA	NA	NA	FBgn0034474	Obp56g
FBgn0034487	NA	up	NA	NA	FBgn0034487	Efhc1.2
FBgn0034490	NA	NA	NA	up	FBgn0034490	CG9864
FBgn0034493	NA	NA	NA	up	FBgn0034493	CG8908
FBgn0034495	NA	NA	NA	up	FBgn0034495	CG11788
FBgn0034501	NA	NA	NA	up	FBgn0034501	CG13868
FBgn0034509	down	NA	NA	NA	FBgn0034509	Obp57c
FBgn0034515	down	NA	NA	NA	FBgn0034515	CG13428
FBgn0034534	down	NA	NA	NA	FBgn0034534	maf-S
FBgn0034538	down	NA	NA	NA	FBgn0034538	CG16799
FBgn0034542	NA	down	NA	NA	FBgn0034542	Fem-1
FBgn0034558	up	up	NA	down	FBgn0034558	Cib2
FBgn0034564	down	NA	NA	NA	FBgn0034564	CG9344
FBgn0034567	down	NA	NA	NA	FBgn0034567	CG15651
FBgn0034582	up	NA	NA	up	FBgn0034582	Cht9
FBgn0034588	down	NA	NA	NA	FBgn0034588	CG9394
FBgn0034611	NA	NA	NA	up	FBgn0034611	MFS16
FBgn0034623	NA	NA	NA	up	FBgn0034623	CG9822
FBgn0034624	NA	down	NA	up	FBgn0034624	CG17974
FBgn0034638	NA	up	NA	NA	FBgn0034638	CG10433
FBgn0034645	down	NA	NA	NA	FBgn0034645	ND-B12
FBgn0034647	down	NA	NA	NA	FBgn0034647	pirk
FBgn0034693	NA	down	NA	NA	FBgn0034693	CG11073
FBgn0034709	up	down	NA	NA	FBgn0034709	Swim
FBgn0034716	NA	down	NA	NA	FBgn0034716	Oatp58Dc
FBgn0034717	NA	up	NA	NA	FBgn0034717	CG5819
FBgn0034718	NA	down	NA	NA	FBgn0034718	wdp
FBgn0034725	down	NA	NA	NA	FBgn0034725	CG6044
FBgn0034731	down	NA	NA	NA	FBgn0034731	CG10384
FBgn0034733	NA	down	NA	NA	FBgn0034733	CG4752
FBgn0034742	up	NA	NA	NA	FBgn0034742	CG4294
FBgn0034755	down	NA	NA	NA	FBgn0034755	CG3746
FBgn0034761	down	NA	NA	NA	FBgn0034761	CG4250
FBgn0034788	NA	NA	NA	down	FBgn0034788	CG13532
FBgn0034789	up	NA	NA	NA	FBgn0034789	PIP5K59B
FBgn0034793	NA	NA	NA	up	FBgn0034793	asrij
FBgn0034794	down	NA	NA	NA	FBgn0267823	Gmer
FBgn0034797	NA	down	NA	NA	FBgn0034797	nahoda
FBgn0034856	NA	down	NA	NA	FBgn0034856	yellow-d2
FBgn0034860	NA	down	NA	NA	FBgn0034860	CG9812
FBgn0034877	down	NA	NA	NA	FBgn0034877	levy
FBgn0034887	NA	up	NA	NA	FBgn0034887	St1
FBgn0034897	NA	down	NA	NA	FBgn0034897	Sesn
FBgn0034903	NA	down	NA	NA	FBgn0034903	sona
FBgn0034915	NA	NA	NA	up	FBgn0034915	eIF6
FBgn0034920	up	down	NA	NA	FBgn0034920	CG5597
FBgn0034935	down	NA	NA	NA	FBgn0034935	Orcokinin
FBgn0034939	NA	NA	NA	down	FBgn0034939	thoc5
FBgn0034940	down	NA	NA	NA	FBgn0034940	CG16787
FBgn0034974	NA	down	NA	NA	FBgn0034974	CG16786
FBgn0034976	NA	NA	NA	down	FBgn0034976	CG4049
FBgn0034996	up	NA	NA	NA	FBgn0034996	CG13575
FBgn0034997	up	NA	NA	NA	FBgn0034997	CG3376
FBgn0035001	up	NA	NA	down	FBgn0035001	Slik
FBgn0035022	NA	down	NA	NA	FBgn0035022	CG11413
FBgn0035032	down	NA	NA	NA	FBgn0035032	ATPsynF
FBgn0035039	NA	NA	NA	up	FBgn0035039	Adck
FBgn0035046	down	NA	NA	NA	FBgn0035046	ND-19
FBgn0035049	NA	down	NA	NA	FBgn0035049	Mmp1
FBgn0035084	up	NA	NA	NA	FBgn0035084	CG15861
FBgn0035087	NA	NA	NA	up	FBgn0035087	CG2765
FBgn0035089	NA	down	NA	NA	FBgn0035089	Phk-3
FBgn0035099	up	NA	NA	NA	FBgn0035099	CG6845
FBgn0035103	NA	down	NA	NA	FBgn0035103	Vdup1
FBgn0035104	NA	down	NA	NA	FBgn0035104	CG13875
FBgn0035144	NA	down	NA	NA	FBgn0035144	Kah
FBgn0035147	down	NA	NA	NA	FBgn0035147	Gale
FBgn0035169	down	NA	NA	NA	FBgn0035169	CG13890
FBgn0035189	down	NA	NA	NA	FBgn0035189	CG9119
FBgn0035199	NA	down	NA	NA	FBgn0035199	tfc
FBgn0035231	NA	NA	up	up	FBgn0035231	Pcyt2
FBgn0035252	down	NA	NA	NA	FBgn0035252	CG7970
FBgn0035253	up	NA	NA	NA	FBgn0035253	CG7971
FBgn0035256	NA	NA	NA	up	FBgn0035256	CG13930
FBgn0035271	down	NA	NA	NA	FBgn0035271	CG2021
FBgn0035280	NA	down	NA	NA	FBgn0035280	Cpr62Bb
FBgn0035281	NA	down	NA	NA	FBgn0035281	Cpr62Bc
FBgn0035286	NA	NA	NA	up	FBgn0035286	CG13924
FBgn0035294	down	NA	NA	NA	FBgn0035294	Mfap1
FBgn0035323	down	NA	NA	NA	FBgn0035323	CG13807
FBgn0035348	down	NA	NA	NA	FBgn0035348	CG16758
FBgn0035359	NA	NA	NA	up	FBgn0035359	CG1143
FBgn0035360	up	NA	NA	up	FBgn0035360	CG1246
FBgn0035379	NA	down	NA	NA	FBgn0035379	spz5
FBgn0035398	NA	down	NA	NA	FBgn0035398	Cht7
FBgn0035400	up	NA	NA	NA	FBgn0035400	CG11537
FBgn0035415	down	NA	NA	NA	FBgn0035415	CG14966
FBgn0035434	NA	up	NA	NA	FBgn0035434	Drsl5
FBgn0035439	NA	down	NA	up	FBgn0035439	CG14961
FBgn0035490	NA	down	NA	NA	FBgn0035490	CG1136
FBgn0035504	up	NA	NA	NA	FBgn0035504	Teh4
FBgn0035510	NA	down	NA	NA	FBgn0035510	Cpr64Aa
FBgn0035512	NA	down	NA	NA	FBgn0035512	Cpr64Ac
FBgn0035532	down	NA	NA	NA	FBgn0035532	CG15014
FBgn0035534	down	NA	NA	NA	FBgn0035534	mRpS6
FBgn0035539	NA	down	NA	NA	FBgn0035539	slow
FBgn0035544	NA	down	NA	NA	FBgn0035544	CG15021
FBgn0035546	NA	down	NA	NA	FBgn0035546	CG11345
FBgn0035548	NA	down	NA	NA	FBgn0035548	CG15023
FBgn0035553	NA	down	NA	NA	FBgn0035553	CG13722
FBgn0035555	NA	down	NA	NA	FBgn0035555	CG13720
FBgn0035577	up	NA	NA	NA	FBgn0035577	CG13708
FBgn0035582	NA	down	NA	NA	FBgn0035582	CG13705
FBgn0035603	down	NA	NA	NA	FBgn0035603	Pfdn4
FBgn0035612	NA	down	NA	NA	FBgn0035612	frm
FBgn0035675	down	NA	NA	NA	FBgn0035675	CG6610
FBgn0035693	NA	NA	up	up	FBgn0035693	CG8219
FBgn0035695	NA	down	NA	NA	FBgn0035695	CG10226
FBgn0035696	up	down	NA	NA	FBgn0035696	Best2
FBgn0035710	NA	down	NA	NA	FBgn0035710	SP1173
FBgn0035720	up	NA	NA	NA	FBgn0035720	CG10077
FBgn0035767	NA	down	NA	NA	FBgn0035767	Cln7
FBgn0035769	NA	NA	NA	down	FBgn0035769	CTCF
FBgn0035797	up	NA	NA	NA	FBgn0035797	CG14837
FBgn0035802	up	NA	down	down	FBgn0035802	Pura
FBgn0035813	NA	down	NA	NA	FBgn0035813	CG8492
FBgn0035830	down	NA	NA	NA	FBgn0035830	CG8209
FBgn0035844	NA	down	NA	NA	FBgn0035844	CG13676
FBgn0035859	NA	down	NA	NA	FBgn0035859	CG13678
FBgn0035880	up	NA	NA	NA	FBgn0035880	Culd
FBgn0035904	down	NA	NA	NA	FBgn0035904	GstO3
FBgn0035915	up	NA	NA	NA	FBgn0035915	S-Lap1
FBgn0035917	down	NA	NA	NA	FBgn0035917	Zasp66
FBgn0035918	up	down	NA	up	FBgn0035918	Cdc6
FBgn0035921	up	NA	NA	NA	FBgn0035921	CG13305
FBgn0035922	up	NA	NA	NA	FBgn0035922	Pex7
FBgn0035975	up	NA	NA	NA	FBgn0035975	PGRP-LA
FBgn0035976	NA	NA	NA	up	FBgn0035976	PGRP-LC
FBgn0035982	NA	up	NA	NA	FBgn0035982	CG4461
FBgn0035987	NA	NA	NA	down	FBgn0035987	CG3689
FBgn0035996	NA	NA	NA	up	FBgn0035996	CG3448
FBgn0036018	NA	up	NA	NA	FBgn0036018	CG3335
FBgn0036022	NA	up	NA	NA	FBgn0036022	CG8329
FBgn0036040	NA	NA	NA	up	FBgn0036040	CG6749
FBgn0036094	NA	down	NA	NA	FBgn0036094	CG14153
FBgn0036107	down	NA	NA	NA	FBgn0036107	galla-2
FBgn0036126	NA	NA	NA	up	FBgn0036126	Irbp18
FBgn0036136	down	NA	NA	NA	FBgn0036136	Ufd1-like
FBgn0036150	up	NA	NA	down	FBgn0036150	Ir68a
FBgn0036157	down	NA	NA	NA	FBgn0036157	CG7560
FBgn0036173	NA	NA	NA	up	FBgn0036173	CG7394
FBgn0036199	up	NA	NA	NA	FBgn0036199	Bmcp
FBgn0036203	NA	NA	NA	down	FBgn0036203	Muc68D
FBgn0036205	up	NA	NA	NA	FBgn0036205	CG14131
FBgn0036208	down	NA	NA	NA	FBgn0036208	CG10361
FBgn0036225	up	NA	NA	NA	FBgn0036225	CG5883
FBgn0036262	NA	up	NA	NA	FBgn0036262	CG6910
FBgn0036264	down	NA	NA	NA	FBgn0036264	CG11529
FBgn0036274	down	NA	NA	NA	FBgn0036274	CG4328
FBgn0036285	up	NA	NA	NA	FBgn0036285	toe
FBgn0036287	NA	down	NA	NA	FBgn0036287	CG10663
FBgn0036289	NA	NA	NA	up	FBgn0036289	CG10657
FBgn0036290	NA	NA	NA	up	FBgn0036290	CG10638
FBgn0036294	down	NA	NA	NA	FBgn0036294	CG10654
FBgn0036302	up	NA	NA	NA	FBgn0036302	sowah
FBgn0036314	down	NA	NA	NA	FBgn0036314	Sf3a2
FBgn0036316	NA	NA	NA	up	FBgn0036316	CG10960
FBgn0036334	down	NA	NA	NA	FBgn0036334	CG11267
FBgn0036337	down	NA	NA	NA	FBgn0036337	AdenoK
FBgn0036359	down	NA	NA	NA	FBgn0036359	CG14105
FBgn0036364	down	NA	NA	NA	FBgn0036364	CG14109
FBgn0036398	up	NA	NA	NA	FBgn0036398	upSET
FBgn0036415	up	NA	NA	down	FBgn0036415	CG7768
FBgn0036417	NA	down	NA	NA	FBgn0036417	CG7906
FBgn0036449	NA	down	NA	NA	FBgn0036449	bmm
FBgn0036461	NA	down	NA	NA	FBgn0036461	Zip71B
FBgn0036481	NA	down	NA	NA	FBgn0036481	CG16959
FBgn0036488	down	NA	NA	NA	FBgn0036488	CG6878
FBgn0036493	NA	down	NA	NA	FBgn0036493	CG7255
FBgn0036502	NA	NA	NA	up	FBgn0036502	CG7841
FBgn0036544	up	NA	NA	NA	FBgn0036544	sff
FBgn0036550	down	NA	NA	NA	FBgn0036550	CG17026
FBgn0036551	down	NA	NA	NA	FBgn0036551	CG17029
FBgn0036556	NA	NA	NA	up	FBgn0036556	CG5830
FBgn0036579	up	NA	NA	down	FBgn0036579	CG5027
FBgn0036581	down	NA	NA	NA	FBgn0036581	MED10
FBgn0036589	NA	down	NA	NA	FBgn0036589	CG13067
FBgn0036590	NA	down	NA	NA	FBgn0036590	CG13065
FBgn0036595	NA	down	NA	NA	FBgn0036595	CG13046
FBgn0036597	NA	down	NA	NA	FBgn0036597	CG4962
FBgn0036599	NA	down	NA	NA	FBgn0036599	CG13044
FBgn0036600	NA	down	NA	NA	FBgn0036600	CG13043
FBgn0036601	NA	down	NA	NA	FBgn0036601	CG13063
FBgn0036603	NA	down	NA	NA	FBgn0036603	CG13062
FBgn0036605	NA	down	NA	NA	FBgn0036605	CG13041
FBgn0036607	NA	down	NA	NA	FBgn0036607	CG13059
FBgn0036659	NA	down	NA	NA	FBgn0036659	CG9701
FBgn0036661	NA	up	NA	NA	FBgn0036661	CG9705
FBgn0036665	NA	down	NA	NA	FBgn0036665	CG13024
FBgn0036667	down	NA	NA	NA	FBgn0036667	CG9669
FBgn0036677	NA	down	NA	NA	FBgn0036677	CG13023
FBgn0036680	NA	down	NA	NA	FBgn0036680	Cpr73D
FBgn0036702	NA	NA	NA	up	FBgn0036702	CG6512
FBgn0036715	NA	down	NA	NA	FBgn0036715	Cad74A
FBgn0036727	NA	NA	NA	up	FBgn0036727	CG7589
FBgn0036728	down	NA	NA	NA	FBgn0036728	UQCR-Q
FBgn0036738	up	NA	up	up	FBgn0036738	CG7542
FBgn0036742	NA	down	NA	up	FBgn0036742	CG7497
FBgn0036764	NA	NA	NA	up	FBgn0036764	CG5535
FBgn0036772	NA	NA	NA	up	FBgn0036772	CG5290
FBgn0036781	NA	down	NA	NA	FBgn0036781	CG13699
FBgn0036834	down	NA	NA	NA	FBgn0036834	CG6836
FBgn0036881	NA	down	NA	NA	FBgn0036881	Cpr76Bd
FBgn0036934	NA	up	NA	NA	FBgn0036934	sNPF-R
FBgn0036939	NA	down	NA	NA	FBgn0036939	CG7365
FBgn0036975	NA	NA	NA	up	FBgn0036975	CG5618
FBgn0036985	NA	down	NA	NA	FBgn0036985	zye
FBgn0036992	down	NA	NA	NA	FBgn0036992	CG11796
FBgn0037003	up	NA	NA	down	FBgn0037003	CG18281
FBgn0037005	up	NA	NA	down	FBgn0037005	CG5078
FBgn0037008	NA	NA	NA	up	FBgn0037008	mTerf3
FBgn0037010	up	NA	NA	NA	FBgn0037010	CG4825
FBgn0037011	NA	NA	NA	up	FBgn0037011	CG4858
FBgn0037012	NA	down	NA	NA	FBgn0037012	Rcd2
FBgn0037013	NA	NA	NA	up	FBgn0037013	CG13250
FBgn0037030	up	NA	NA	NA	FBgn0037030	CG3288
FBgn0037064	up	NA	NA	up	FBgn0037064	CG9389
FBgn0037082	NA	up	NA	NA	FBgn0037082	CG5664
FBgn0037092	NA	down	NA	NA	FBgn0037092	M6
FBgn0037127	NA	down	NA	NA	FBgn0037127	CG14566
FBgn0037128	NA	down	NA	NA	FBgn0037128	CG14572
FBgn0037129	NA	down	NA	down	FBgn0037129	CG14565
FBgn0037140	NA	NA	NA	up	FBgn0037140	SLC22A
FBgn0037151	NA	NA	NA	up	FBgn0037151	CG7130
FBgn0037163	up	down	NA	NA	FBgn0037163	laza
FBgn0037164	NA	down	NA	NA	FBgn0037164	CG11438
FBgn0037174	NA	down	NA	NA	FBgn0037174	CG14457
FBgn0037185	NA	NA	NA	down	FBgn0037185	CG11367
FBgn0037191	up	NA	NA	NA	FBgn0037191	CG14448
FBgn0037203	NA	down	NA	NA	FBgn0037203	slif
FBgn0037217	up	NA	NA	NA	FBgn0037217	CG14636
FBgn0037230	NA	down	NA	NA	FBgn0037230	CG9780
FBgn0037236	NA	NA	NA	up	FBgn0037236	Skp2
FBgn0037304	NA	up	NA	NA	FBgn0037304	CG1113
FBgn0037305	down	NA	NA	NA	FBgn0037305	CG12173
FBgn0037339	up	NA	NA	NA	FBgn0037339	Pi4KIIalpha
FBgn0037340	down	NA	NA	NA	FBgn0037340	CG14671
FBgn0037391	NA	NA	NA	up	FBgn0037391	CG2017
FBgn0037410	up	NA	NA	down	FBgn0037410	Osi2
FBgn0037414	NA	down	NA	NA	FBgn0037414	Osi7
FBgn0037416	NA	down	NA	NA	FBgn0037416	Osi9
FBgn0037448	up	NA	NA	NA	FBgn0037448	CG15186
FBgn0037454	up	NA	NA	NA	FBgn0037454	CG1137
FBgn0037456	up	NA	NA	NA	FBgn0037456	CG1138
FBgn0037460	up	NA	NA	down	FBgn0037460	sowi
FBgn0037461	up	NA	NA	NA	FBgn0037461	CG15177
FBgn0037462	up	NA	NA	NA	FBgn0037462	sunz
FBgn0037478	down	NA	NA	NA	FBgn0037478	CG2656
FBgn0037483	up	NA	NA	up	FBgn0037483	CG14609
FBgn0037487	NA	down	NA	NA	FBgn0037487	thw
FBgn0037503	NA	down	NA	NA	FBgn0037503	CG14598
FBgn0037504	down	NA	NA	NA	FBgn0037504	CG1142
FBgn0037539	NA	NA	NA	up	FBgn0037539	CG10435
FBgn0037549	NA	NA	NA	up	FBgn0037549	CG7878
FBgn0037553	down	NA	NA	NA	FBgn0037553	CG18249
FBgn0037554	NA	NA	NA	up	FBgn0037554	DNApol-iota
FBgn0037555	NA	NA	NA	up	FBgn0037555	Ada2b
FBgn0037560	NA	NA	NA	up	FBgn0037560	CR18228
FBgn0037601	down	NA	NA	NA	FBgn0037601	Cyp313b1
FBgn0037602	down	NA	NA	NA	FBgn0037602	SLIRP2
FBgn0037609	NA	NA	NA	up	FBgn0037609	CG9773
FBgn0037613	down	NA	NA	NA	FBgn0037613	Cks85A
FBgn0037621	down	NA	NA	NA	FBgn0037621	M1BP
FBgn0037637	down	NA	NA	NA	FBgn0037637	IscU
FBgn0037662	NA	down	NA	NA	FBgn0037662	CG11997
FBgn0037669	down	NA	NA	NA	FBgn0037669	Ibf2
FBgn0037672	up	NA	up	up	FBgn0037672	sage
FBgn0037678	up	NA	NA	NA	FBgn0037678	CG16749
FBgn0037700	down	NA	NA	NA	FBgn0037700	CG8149
FBgn0037702	NA	NA	NA	down	FBgn0037702	CG8176
FBgn0037705	NA	NA	NA	down	FBgn0037705	mura
FBgn0037707	down	NA	NA	NA	FBgn0037707	RnpS1
FBgn0037710	NA	NA	NA	up	FBgn0037710	CG9393
FBgn0037712	up	NA	NA	NA	FBgn0037712	CG16789
FBgn0037719	NA	NA	NA	up	FBgn0037719	bocks
FBgn0037730	NA	down	NA	NA	FBgn0037730	CG9444
FBgn0037749	down	NA	NA	NA	FBgn0037749	CG9471
FBgn0037751	up	down	NA	NA	FBgn0037751	topi
FBgn0037753	NA	down	NA	NA	FBgn0037753	CG12947
FBgn0037772	NA	down	NA	NA	FBgn0037772	Spn85F
FBgn0037788	down	NA	NA	NA	FBgn0037788	CG3940
FBgn0037796	NA	down	NA	NA	FBgn0037796	CG12814
FBgn0037818	down	NA	NA	NA	FBgn0037818	CG6465
FBgn0037834	down	NA	NA	NA	FBgn0037834	Art1
FBgn0037835	down	NA	NA	NA	FBgn0037835	CG14687
FBgn0037850	up	NA	NA	up	FBgn0037850	CG14695
FBgn0037852	NA	NA	NA	up	FBgn0037852	Tpc1
FBgn0037853	NA	NA	NA	up	FBgn0037853	CG14696
FBgn0037855	NA	NA	NA	down	FBgn0037855	CG6621
FBgn0037878	down	NA	NA	NA	FBgn0037878	CG6693
FBgn0037883	down	NA	NA	NA	FBgn0037883	CG14701
FBgn0037890	down	NA	NA	NA	FBgn0037890	CG17734
FBgn0037892	down	NA	NA	NA	FBgn0037892	mRpL40
FBgn0037898	down	NA	NA	NA	FBgn0037898	CG18643
FBgn0037908	down	NA	NA	NA	FBgn0037908	dpr5
FBgn0037950	up	NA	NA	NA	FBgn0037950	HisCl1
FBgn0037963	NA	down	NA	NA	FBgn0037963	Cad87A
FBgn0037973	down	NA	NA	NA	FBgn0037973	CG18547
FBgn0037975	down	NA	NA	NA	FBgn0037975	CG3397
FBgn0037989	up	NA	NA	NA	FBgn0037989	ATP8B
FBgn0037992	NA	down	NA	NA	FBgn0037992	CG4702
FBgn0037996	up	NA	up	up	FBgn0037996	CG4830
FBgn0038014	NA	NA	NA	up	FBgn0038014	CG10041
FBgn0038017	NA	down	NA	NA	FBgn0038017	CG4115
FBgn0038020	down	NA	NA	NA	FBgn0038020	GstD9
FBgn0038034	NA	NA	NA	up	FBgn0038034	Cyp9f3
FBgn0038035	NA	NA	NA	up	FBgn0038035	lig3
FBgn0038039	up	NA	NA	NA	FBgn0038039	CG5196
FBgn0038063	NA	down	NA	NA	FBgn0038063	Octbeta2R
FBgn0038072	up	down	NA	NA	FBgn0038072	CG6225
FBgn0038074	NA	up	NA	NA	FBgn0038074	Gnmt
FBgn0038079	down	NA	NA	NA	FBgn0038079	NijC
FBgn0038083	NA	down	NA	NA	FBgn0038083	CG5999
FBgn0038088	NA	NA	NA	up	FBgn0038088	CG10126
FBgn0038092	down	NA	NA	NA	FBgn0038092	beat-Vb
FBgn0038113	NA	NA	NA	up	FBgn0038113	CG11668
FBgn0038115	down	NA	NA	NA	FBgn0038115	CG7966
FBgn0038126	NA	down	NA	NA	FBgn0038126	CG8483
FBgn0038130	NA	down	NA	NA	FBgn0038130	CG8630
FBgn0038142	NA	up	NA	NA	FBgn0038142	CheA87a
FBgn0038143	up	NA	NA	NA	FBgn0038143	CG9813
FBgn0038147	NA	up	NA	NA	FBgn0038147	CCHa2
FBgn0038160	NA	up	NA	NA	FBgn0038160	CG9759
FBgn0038173	NA	NA	NA	up	FBgn0038173	Adgf-C
FBgn0038180	NA	down	NA	NA	FBgn0038180	Cht5
FBgn0038196	down	NA	NA	NA	FBgn0038196	CG9922
FBgn0038221	NA	NA	NA	up	FBgn0038221	CG3259
FBgn0038224	down	NA	NA	NA	FBgn0038224	ATPsynE
FBgn0038243	down	NA	NA	NA	FBgn0038243	CG8066
FBgn0038257	down	NA	NA	NA	FBgn0038257	smp-30
FBgn0038260	NA	NA	NA	up	FBgn0038260	CG14855
FBgn0038261	NA	NA	up	up	FBgn0038261	CG14856
FBgn0038262	NA	NA	up	up	FBgn0038262	CG14857
FBgn0038275	down	NA	NA	NA	FBgn0038275	CG3817
FBgn0038286	NA	NA	NA	down	FBgn0038286	CG6966
FBgn0038290	NA	down	NA	NA	FBgn0038290	CG6912
FBgn0038291	NA	down	NA	NA	FBgn0038291	CG3984
FBgn0038301	NA	NA	NA	down	FBgn0038301	CG6654
FBgn0038307	down	NA	NA	NA	FBgn0038307	mRpS10
FBgn0038321	down	NA	NA	NA	FBgn0038321	CG6218
FBgn0038365	NA	NA	NA	up	FBgn0038365	CG9593
FBgn0038385	NA	down	NA	NA	FBgn0038385	Fbxl7
FBgn0038395	up	down	NA	NA	FBgn0038395	CG10407
FBgn0038404	NA	down	NA	NA	FBgn0038404	CG8925
FBgn0038405	NA	down	NA	NA	FBgn0038405	CG8927
FBgn0038426	down	NA	NA	NA	FBgn0038426	mRpS33
FBgn0038428	NA	NA	NA	up	FBgn0038428	CG14894
FBgn0038437	down	NA	NA	NA	FBgn0038437	Sdhaf3
FBgn0038439	up	NA	NA	NA	FBgn0038439	Cad89D
FBgn0038446	down	NA	NA	NA	FBgn0038446	CG14903
FBgn0038447	NA	down	NA	NA	FBgn0038447	CG14892
FBgn0038455	NA	NA	NA	up	FBgn0038455	CG14907
FBgn0038474	down	NA	NA	NA	FBgn0038474	mRpS11
FBgn0038511	NA	down	NA	NA	FBgn0038511	cysu
FBgn0038516	NA	up	NA	NA	FBgn0038516	P5cr-2
FBgn0038525	NA	up	NA	NA	FBgn0038525	CG14329
FBgn0038585	down	NA	NA	NA	FBgn0038585	Non3
FBgn0038596	down	NA	NA	NA	FBgn0038596	CG14312
FBgn0038609	down	NA	NA	NA	FBgn0038609	Nup43
FBgn0038627	NA	NA	NA	up	FBgn0038627	CG7694
FBgn0038629	NA	down	NA	NA	FBgn0038629	CG14304
FBgn0038645	NA	down	NA	up	FBgn0038645	CG7714
FBgn0038646	up	NA	up	up	FBgn0038646	CG7715
FBgn0038660	NA	NA	NA	up	FBgn0038660	CG14291
FBgn0038665	down	NA	NA	NA	FBgn0038665	euc
FBgn0038676	up	NA	NA	NA	FBgn0038676	CG6026
FBgn0038678	down	NA	NA	NA	FBgn0038678	mRpL55
FBgn0038679	NA	down	NA	NA	FBgn0038679	CG6040
FBgn0038720	NA	down	NA	NA	FBgn0038720	CG6231
FBgn0038735	up	NA	NA	NA	FBgn0038735	CG4662
FBgn0038751	up	up	NA	NA	FBgn0038751	CG4770
FBgn0038819	NA	down	NA	NA	FBgn0038819	Cpr92F
FBgn0038821	up	NA	NA	NA	FBgn0038821	CG17267
FBgn0038830	down	NA	NA	NA	FBgn0038830	CG17272
FBgn0038839	down	NA	NA	NA	FBgn0038839	Ktl
FBgn0038846	NA	down	NA	up	FBgn0038846	CG5697
FBgn0038851	NA	NA	NA	up	FBgn0038851	dmrt93B
FBgn0038854	NA	NA	NA	up	FBgn0038854	CG7044
FBgn0038866	up	NA	NA	NA	FBgn0038866	CG5810
FBgn0038871	NA	NA	NA	up	FBgn0038871	CG3337
FBgn0038873	up	NA	up	up	FBgn0038873	CG5892
FBgn0038874	up	down	NA	NA	FBgn0038874	ETHR
FBgn0038879	NA	down	NA	NA	FBgn0038879	CG17298
FBgn0038881	NA	NA	NA	down	FBgn0038881	CG16791
FBgn0038893	NA	NA	NA	up	FBgn0038893	Archease
FBgn0038912	up	NA	NA	NA	FBgn0038912	CG6656
FBgn0038916	NA	down	NA	NA	FBgn0038916	dnd
FBgn0038917	up	NA	NA	down	FBgn0038917	CG6678
FBgn0038952	NA	NA	NA	up	FBgn0038952	CG7069
FBgn0038953	NA	NA	NA	up	FBgn0038953	CG18596
FBgn0038957	NA	down	NA	NA	FBgn0038957	CG7059
FBgn0038959	NA	down	NA	NA	FBgn0038959	CG13856
FBgn0038972	down	NA	NA	NA	FBgn0038972	CG7054
FBgn0038976	down	NA	NA	NA	FBgn0038976	Pfdn5
FBgn0038993	up	NA	NA	NA	FBgn0038993	CG13843
FBgn0039027	NA	down	NA	NA	FBgn0039027	CG7031
FBgn0039048	NA	down	NA	NA	FBgn0039048	CG17111
FBgn0039078	NA	down	NA	NA	FBgn0039078	CG4374
FBgn0039081	NA	down	NA	NA	FBgn0039081	Irk2
FBgn0039089	down	NA	NA	NA	FBgn0039089	beat-IV
FBgn0039094	NA	up	NA	NA	FBgn0039094	CG10184
FBgn0039114	NA	up	NA	NA	FBgn0039114	Lsd-1
FBgn0039118	down	NA	NA	NA	FBgn0039118	CG10208
FBgn0039120	NA	NA	NA	up	FBgn0039120	Nup98-96
FBgn0039131	NA	down	NA	NA	FBgn0039131	CG12268
FBgn0039155	up	down	NA	NA	FBgn0039155	Kal1
FBgn0039159	down	NA	NA	NA	FBgn0039159	mRpS24
FBgn0039161	NA	down	NA	NA	FBgn0039161	CG13606
FBgn0039163	down	NA	NA	NA	FBgn0039163	CG5515
FBgn0039167	NA	NA	NA	down	FBgn0039167	CG17786
FBgn0039177	NA	NA	up	up	FBgn0039177	CG13611
FBgn0039205	down	NA	NA	NA	FBgn0039205	CG13623
FBgn0039217	up	NA	NA	NA	FBgn0039217	CG13627
FBgn0039218	down	NA	NA	NA	FBgn0039218	Rpb10
FBgn0039224	up	down	NA	NA	FBgn0039224	CG13634
FBgn0039239	down	NA	NA	NA	FBgn0039239	CG13641
FBgn0039241	NA	down	NA	NA	FBgn0039241	CG11089
FBgn0039244	NA	down	NA	NA	FBgn0039244	CG11069
FBgn0039255	NA	down	NA	NA	FBgn0285912	mah
FBgn0039271	NA	up	NA	NA	FBgn0039271	CG11839
FBgn0039274	down	NA	NA	NA	FBgn0039274	CG11920
FBgn0039282	NA	NA	NA	down	FBgn0039282	Bili
FBgn0039294	up	NA	NA	up	FBgn0039294	Cad96Cb
FBgn0039297	NA	down	NA	NA	FBgn0039297	CG11852
FBgn0039298	down	NA	NA	NA	FBgn0039298	to
FBgn0039305	down	NA	NA	NA	FBgn0039305	CG11858
FBgn0039311	down	NA	NA	NA	FBgn0039311	CG10513
FBgn0039312	NA	NA	NA	up	FBgn0039312	CG10514
FBgn0039321	down	NA	NA	NA	FBgn0039321	CG10550
FBgn0039324	down	NA	NA	NA	FBgn0039324	CG10553
FBgn0039325	down	NA	NA	NA	FBgn0039325	CG10560
FBgn0039326	down	NA	NA	NA	FBgn0039326	CG10562
FBgn0039348	NA	up	NA	NA	FBgn0039348	Npl4
FBgn0039350	NA	NA	NA	down	FBgn0039350	jigr1
FBgn0039413	up	NA	NA	NA	FBgn0039413	CG14556
FBgn0039420	down	NA	NA	NA	FBgn0039420	CG6154
FBgn0039430	NA	NA	NA	up	FBgn0039430	CG5455
FBgn0039431	NA	NA	NA	up	FBgn0039431	plum
FBgn0039480	NA	down	NA	NA	FBgn0039480	Cpr97Ea
FBgn0039481	NA	down	NA	NA	FBgn0039481	Cpr97Eb
FBgn0039483	NA	down	NA	NA	FBgn0039483	CG14259
FBgn0039486	down	NA	NA	NA	FBgn0039486	caix
FBgn0039487	NA	NA	NA	down	FBgn0039487	gb
FBgn0039494	NA	down	NA	NA	FBgn0039494	grass
FBgn0039495	NA	down	NA	NA	FBgn0039495	CG5909
FBgn0039525	NA	NA	NA	up	FBgn0039525	CG5646
FBgn0039529	NA	up	NA	NA	FBgn0039529	CG5612
FBgn0039566	NA	up	NA	NA	FBgn0039566	CG4849
FBgn0039645	up	down	NA	NA	FBgn0039645	CG11898
FBgn0039685	down	NA	NA	NA	FBgn0039685	Obp99b
FBgn0039686	NA	down	NA	NA	FBgn0039686	CG15506
FBgn0039688	up	NA	NA	down	FBgn0039688	Kul
FBgn0039690	NA	up	NA	down	FBgn0039690	CG1969
FBgn0039697	down	NA	NA	NA	FBgn0039697	CG7834
FBgn0039703	NA	up	NA	NA	FBgn0039703	CG7829
FBgn0039709	up	down	NA	NA	FBgn0039709	Cad99C
FBgn0039713	down	NA	NA	NA	FBgn0039713	RpS8
FBgn0039719	NA	down	NA	NA	FBgn0039719	CG15515
FBgn0039728	NA	down	NA	NA	FBgn0039728	CG7896
FBgn0039735	down	NA	NA	NA	FBgn0039735	Nph
FBgn0039747	up	NA	NA	NA	FBgn0039747	AdoR
FBgn0039748	NA	down	NA	NA	FBgn0039748	CG15529
FBgn0039749	up	NA	NA	NA	FBgn0039749	CG11498
FBgn0039765	down	NA	NA	NA	FBgn0039765	mRpS18C
FBgn0039790	NA	NA	NA	down	FBgn0039790	CG2246
FBgn0039800	down	NA	NA	NA	FBgn0039800	Npc2g
FBgn0039805	NA	down	NA	NA	FBgn0039805	Cpr100A
FBgn0039809	NA	NA	up	up	FBgn0039809	CG15547
FBgn0039817	up	NA	NA	NA	FBgn0039817	CG15553
FBgn0039818	up	NA	NA	NA	FBgn0039818	CG11318
FBgn0039836	down	NA	NA	NA	FBgn0039836	CG1750
FBgn0039852	NA	down	NA	NA	FBgn0039852	nyo
FBgn0039861	NA	NA	NA	down	FBgn0039861	pasha
FBgn0039862	up	NA	NA	down	FBgn0039862	kek6
FBgn0039886	NA	down	NA	NA	FBgn0039886	CG2003
FBgn0039896	NA	down	NA	NA	FBgn0039896	yellow-h
FBgn0039916	up	NA	NA	NA	FBgn0039916	Ekar
FBgn0039942	NA	up	NA	NA	FBgn0039942	CG17163
FBgn0039944	NA	NA	NA	down	FBgn0039944	CG17162
FBgn0040010	NA	NA	NA	down	FBgn0040010	CG17493
FBgn0040028	NA	up	up	up	FBgn0040028	CG17450
FBgn0040070	down	NA	NA	NA	FBgn0040070	Trx-2
FBgn0040074	NA	down	NA	NA	FBgn0040074	retinin
FBgn0040099	NA	up	NA	NA	FBgn0040099	lectin-28C
FBgn0040294	NA	NA	NA	up	FBgn0040294	POSH
FBgn0040299	up	NA	NA	down	FBgn0040299	Myo28B1
FBgn0040343	NA	down	NA	NA	FBgn0040343	CG3713
FBgn0040354	up	NA	NA	NA	FBgn0040354	CG14418
FBgn0040359	NA	down	NA	NA	FBgn0040359	CG11380
FBgn0040364	NA	down	NA	NA	FBgn0040364	CG11378
FBgn0040373	NA	down	NA	NA	FBgn0040373	CG3038
FBgn0040384	up	NA	NA	up	FBgn0040384	CG32795
FBgn0040397	NA	NA	NA	down	FBgn0040397	CG3655
FBgn0040496	NA	down	NA	NA	FBgn0040496	CG17104
FBgn0040502	down	NA	NA	NA	FBgn0040502	CG8343
FBgn0040524	NA	up	NA	down	FBgn0040524	CG11052
FBgn0040529	down	NA	NA	NA	FBgn0040529	COX7A
FBgn0040532	down	NA	NA	NA	FBgn0040532	CG8369
FBgn0040534	down	NA	NA	NA	FBgn0040534	Sf3b5
FBgn0040569	up	NA	NA	NA	FBgn0040569	CR14310
FBgn0040575	down	NA	NA	NA	FBgn0040575	CG15922
FBgn0040601	NA	down	NA	NA	FBgn0040601	CG13643
FBgn0040606	down	NA	NA	NA	FBgn0040606	CG6503
FBgn0040609	NA	NA	NA	up	FBgn0040609	CG3348
FBgn0040636	NA	NA	up	NA	FBgn0040636	CG13255
FBgn0040637	NA	down	NA	NA	FBgn0040637	CG11458
FBgn0040650	down	NA	NA	NA	FBgn0040650	CG15456
FBgn0040687	NA	NA	NA	down	FBgn0040687	CG14645
FBgn0040688	down	NA	NA	NA	FBgn0040688	CG12483
FBgn0040699	NA	down	NA	NA	FBgn0040699	CG15024
FBgn0040732	NA	up	NA	NA	FBgn0040732	CG16926
FBgn0040733	down	NA	NA	NA	FBgn0040733	CG15068
FBgn0040734	down	NA	NA	NA	FBgn0040734	CG15065
FBgn0040735	down	NA	NA	NA	FBgn0040735	CG16836
FBgn0040736	down	NA	NA	NA	FBgn0040736	IM3
FBgn0040751	down	NA	NA	NA	FBgn0040751	CG13018
FBgn0040752	up	NA	NA	down	FBgn0040752	Prosap
FBgn0040754	down	NA	NA	NA	FBgn0040754	CG17059
FBgn0040765	NA	NA	NA	up	FBgn0040765	luna
FBgn0040773	down	NA	NA	NA	FBgn0040773	COX7C
FBgn0040775	down	NA	NA	NA	FBgn0040775	CG12158
FBgn0040793	down	NA	NA	NA	FBgn0040793	CG7630
FBgn0040794	NA	down	NA	NA	FBgn0040794	CG13056
FBgn0040805	down	NA	NA	NA	FBgn0040805	CG12355
FBgn0040817	NA	down	NA	NA	FBgn0040817	CG14132
FBgn0040827	down	NA	NA	NA	FBgn0040827	CG13315
FBgn0040837	up	down	NA	up	FBgn0040837	CG8620
FBgn0040849	up	NA	NA	NA	FBgn0040849	Ir41a
FBgn0040899	down	NA	NA	NA	FBgn0040899	CG17776
FBgn0040907	down	NA	NA	NA	FBgn0040907	mRpL33
FBgn0040931	down	NA	NA	NA	FBgn0040931	CG9034
FBgn0040942	down	NA	NA	NA	FBgn0040942	CG12643
FBgn0040965	down	NA	NA	NA	FBgn0040965	CR13130
FBgn0040973	up	NA	NA	down	FBgn0040973	CG16824
FBgn0040985	down	NA	NA	NA	FBgn0040985	CG6115
FBgn0041174	down	NA	NA	NA	FBgn0041174	Vhl
FBgn0041186	down	NA	NA	NA	FBgn0041186	Slbp
FBgn0041246	NA	NA	NA	up	FBgn0041246	Gr32a
FBgn0041342	NA	NA	NA	up	FBgn0041342	Pcyt1
FBgn0041581	NA	up	NA	NA	FBgn0041581	AttB
FBgn0041585	NA	NA	NA	down	FBgn0041585	olf186-F
FBgn0041604	up	down	NA	NA	FBgn0041604	dlp
FBgn0041630	NA	NA	NA	down	FBgn0041630	Hexo1
FBgn0041706	down	NA	NA	NA	FBgn0041706	CG3253
FBgn0041711	NA	down	NA	NA	FBgn0041711	yellow-e
FBgn0041712	NA	up	NA	NA	FBgn0041712	yellow-d
FBgn0041713	NA	down	NA	NA	FBgn0041713	yellow-c
FBgn0042119	down	NA	NA	NA	FBgn0042119	Cpr65Au
FBgn0042201	NA	down	NA	NA	FBgn0042201	Nplp3
FBgn0042213	down	NA	NA	NA	FBgn0042213	CG18731
FBgn0042627	NA	down	NA	NA	FBgn0042627	FASN2
FBgn0042696	NA	NA	NA	down	FBgn0042696	NfI
FBgn0042712	NA	NA	NA	up	FBgn0042712	HBS1
FBgn0043002	down	NA	NA	NA	FBgn0043002	Chrac-14
FBgn0043535	down	NA	NA	NA	FBgn0043535	Obp57a
FBgn0043575	down	NA	NA	NA	FBgn0043575	PGRP-SC2
FBgn0043791	NA	up	NA	NA	FBgn0043791	phu
FBgn0043792	NA	down	NA	NA	FBgn0043792	CG30427
FBgn0044020	down	NA	NA	NA	FBgn0044020	Roc2
FBgn0044050	down	NA	NA	NA	FBgn0044050	Ilp3
FBgn0044810	NA	up	NA	NA	FBgn0044810	TotX
FBgn0044812	NA	up	NA	NA	FBgn0044812	TotC
FBgn0045063	up	NA	NA	down	FBgn0045063	fdl
FBgn0045761	NA	down	NA	NA	FBgn0045761	CHKov1
FBgn0046294	NA	up	NA	NA	FBgn0046294	CG12699
FBgn0046763	down	NA	NA	NA	FBgn0046763	CG17278
FBgn0046875	NA	down	NA	NA	FBgn0046875	Obp83g
FBgn0047038	down	NA	NA	NA	FBgn0047038	ND-13B
FBgn0047095	down	NA	NA	NA	FBgn0047095	CG33939
FBgn0047114	down	NA	NA	NA	FBgn0047114	CG31142
FBgn0050005	NA	NA	NA	up	FBgn0050005	GstT2
FBgn0050050	NA	down	NA	NA	FBgn0050050	CG30050
FBgn0050062	NA	down	NA	NA	FBgn0050062	CG30062
FBgn0050109	NA	NA	NA	up	FBgn0050109	CG30109
FBgn0050115	up	NA	NA	NA	FBgn0050115	GEFmeso
FBgn0050118	NA	NA	NA	down	FBgn0284257	Ttd14
FBgn0050163	down	NA	NA	NA	FBgn0050163	Cpr60D
FBgn0050172	down	NA	NA	NA	FBgn0050172	CG30172
FBgn0050185	down	NA	NA	NA	FBgn0050185	AIMP3
FBgn0050197	down	NA	NA	NA	FBgn0050197	CG30197
FBgn0050203	up	NA	NA	up	FBgn0050203	CG30203
FBgn0050263	up	NA	NA	down	FBgn0050263	stum
FBgn0050285	NA	NA	NA	up	FBgn0050285	CG30285
FBgn0050295	NA	up	NA	down	FBgn0050295	Ipk1
FBgn0050323	up	NA	NA	down	FBgn0050323	CG30323
FBgn0050345	NA	NA	NA	up	FBgn0050345	CG30345
FBgn0050357	up	NA	NA	NA	FBgn0050357	CG30357
FBgn0050390	down	NA	NA	NA	FBgn0050390	Sgf29
FBgn0050418	up	NA	NA	down	FBgn0050418	nord
FBgn0050431	NA	up	NA	NA	FBgn0050431	CG30431
FBgn0050456	NA	NA	NA	down	FBgn0050456	CG30456
FBgn0051004	up	NA	NA	NA	FBgn0051004	mesh
FBgn0051028	NA	down	NA	NA	FBgn0051028	CG31028
FBgn0051036	up	NA	NA	NA	FBgn0051036	CG31036
FBgn0051038	up	NA	NA	down	FBgn0051038	CG31038
FBgn0051055	NA	NA	NA	up	FBgn0051055	CG31055
FBgn0051103	NA	down	NA	NA	FBgn0051103	CG31103
FBgn0051111	down	NA	NA	NA	FBgn0051111	CG31111
FBgn0051116	up	NA	NA	down	FBgn0051116	ClC-a
FBgn0051121	NA	down	NA	NA	FBgn0051121	CG31121
FBgn0051126	down	NA	NA	NA	FBgn0051126	CG31126
FBgn0051145	NA	NA	NA	down	FBgn0051145	CG31145
FBgn0051157	NA	NA	NA	up	FBgn0051157	CG31157
FBgn0051158	up	NA	NA	NA	FBgn0051158	Efa6
FBgn0051176	NA	down	NA	NA	FBgn0051176	CG31176
FBgn0051189	NA	down	NA	NA	FBgn0051189	CG31189
FBgn0051211	up	NA	NA	NA	FBgn0051211	CG31211
FBgn0051235	NA	NA	NA	up	FBgn0051235	CG31235
FBgn0051248	down	NA	NA	NA	FBgn0051248	CG31248
FBgn0051268	up	down	NA	NA	FBgn0051268	CG31268
FBgn0051286	up	NA	up	NA	FBgn0051286	CG31286
FBgn0051288	down	NA	NA	NA	FBgn0051288	CG31288
FBgn0051313	down	NA	NA	NA	FBgn0051313	CG31313
FBgn0051320	up	NA	NA	NA	FBgn0051320	HEATR2
FBgn0051345	down	NA	NA	NA	FBgn0051345	CG31345
FBgn0051431	up	down	NA	NA	FBgn0051431	CG31431
FBgn0051450	down	NA	NA	NA	FBgn0051450	mRpS18A
FBgn0051475	NA	down	NA	NA	FBgn0051475	CG31475
FBgn0051538	up	NA	NA	NA	FBgn0051538	CG31538
FBgn0051612	up	NA	NA	NA	FBgn0051612	CG31612
FBgn0051664	NA	up	NA	NA	FBgn0051664	CG31664
FBgn0051675	down	NA	NA	NA	FBgn0051675	CG31675
FBgn0051694	NA	NA	NA	up	FBgn0051694	CG31694
FBgn0051704	down	NA	NA	NA	FBgn0051704	CG31704
FBgn0051710	NA	NA	NA	down	FBgn0051710	CG31710
FBgn0051729	up	NA	NA	NA	FBgn0051729	CG31729
FBgn0051773	NA	NA	NA	down	FBgn0051773	CG31773
FBgn0051774	NA	NA	NA	down	FBgn0051774	fred
FBgn0051776	up	NA	NA	NA	FBgn0051776	CG31776
FBgn0051777	down	NA	NA	NA	FBgn0051777	CG31777
FBgn0051778	down	NA	NA	NA	FBgn0051778	CG31778
FBgn0051793	NA	NA	NA	up	FBgn0051793	CG31793
FBgn0051815	up	NA	NA	NA	FBgn0051815	CG31815
FBgn0051855	down	NA	NA	NA	FBgn0051855	CG31855
FBgn0051858	up	NA	NA	NA	FBgn0051858	t-cup
FBgn0051869	up	down	NA	NA	FBgn0051869	CG31869
FBgn0051897	NA	NA	NA	up	FBgn0051897	CG31897
FBgn0051955	down	NA	NA	NA	FBgn0051955	CG31955
FBgn0051973	NA	down	NA	NA	FBgn0051973	Cda5
FBgn0052029	NA	down	NA	NA	FBgn0052029	Cpr66D
FBgn0052040	NA	NA	NA	up	FBgn0052040	CG32040
FBgn0052066	NA	down	NA	NA	FBgn0052066	CG32066
FBgn0052085	NA	NA	NA	down	FBgn0052085	CG32085
FBgn0052105	down	NA	NA	NA	FBgn0052105	Lmx1a
FBgn0052110	NA	NA	NA	down	FBgn0052110	CG32110
FBgn0052111	up	NA	NA	down	FBgn0052111	CR32111
FBgn0052137	NA	NA	NA	up	FBgn0052137	CG32137
FBgn0052150	up	NA	NA	NA	FBgn0052150	CG32150
FBgn0052194	NA	down	NA	NA	FBgn0052194	CR32194
FBgn0052220	down	NA	NA	NA	FBgn0052220	Csas
FBgn0052267	down	NA	NA	NA	FBgn0052267	CG32267
FBgn0052282	NA	up	NA	NA	FBgn0052282	Drsl4
FBgn0052311	NA	down	NA	NA	FBgn0052311	zormin
FBgn0052333	NA	NA	NA	down	FBgn0052333	CG32333
FBgn0052365	NA	down	NA	NA	FBgn0052365	CG32365
FBgn0052368	down	NA	NA	NA	FBgn0052368	CG32368
FBgn0052369	NA	NA	NA	up	FBgn0052369	CG32369
FBgn0052371	up	NA	NA	NA	FBgn0052371	CG32371
FBgn0052396	up	NA	NA	NA	FBgn0052396	CG32396
FBgn0052412	NA	down	NA	NA	FBgn0052412	QC
FBgn0052418	down	NA	NA	NA	FBgn0052418	vito
FBgn0052447	NA	down	NA	NA	FBgn0052447	CG32447
FBgn0052499	NA	down	NA	NA	FBgn0052499	Cda4
FBgn0052523	down	NA	NA	NA	FBgn0052523	CG32523
FBgn0052551	down	NA	NA	NA	FBgn0052551	CG32551
FBgn0052554	down	NA	NA	NA	FBgn0052554	CG32554
FBgn0052667	down	NA	NA	NA	FBgn0052667	ssp7
FBgn0052687	NA	down	NA	NA	FBgn0052687	CG32687
FBgn0052694	NA	down	NA	NA	FBgn0052694	CG32694
FBgn0052767	NA	NA	NA	down	FBgn0052767	CG32767
FBgn0052792	up	NA	NA	NA	FBgn0052792	ppk8
FBgn0052801	up	NA	NA	NA	FBgn0052801	CG32801
FBgn0052814	NA	down	NA	NA	FBgn0052814	CG32814
FBgn0052816	NA	down	NA	NA	FBgn0052816	CG32816
FBgn0052820	up	NA	NA	up	FBgn0052820	CG32820
FBgn0052855	up	NA	NA	down	FBgn0052855	CG32855
FBgn0053002	down	NA	NA	NA	FBgn0053002	mRpL27
FBgn0053052	NA	NA	NA	up	FBgn0053052	CG33052
FBgn0053054	down	NA	NA	NA	FBgn0053054	CG33054
FBgn0053107	NA	NA	NA	up	FBgn0053107	CG33107
FBgn0053116	NA	up	NA	NA	FBgn0053116	CG33116
FBgn0053123	down	NA	NA	NA	FBgn0284253	LeuRS
FBgn0053126	NA	down	NA	NA	FBgn0053126	NLaz
FBgn0053143	up	NA	NA	NA	FBgn0053143	CG33143
FBgn0053144	up	NA	NA	down	FBgn0053144	CG33144
FBgn0053182	NA	NA	NA	down	FBgn0053182	Kdm4B
FBgn0053189	up	NA	NA	NA	FBgn0053189	CG33189
FBgn0053191	up	NA	NA	down	FBgn0053191	CG33191
FBgn0053192	down	NA	NA	NA	FBgn0053192	MtnD
FBgn0053196	up	down	NA	NA	FBgn0053196	dpy
FBgn0053203	up	NA	NA	NA	FBgn0053203	CG33203
FBgn0053267	up	NA	NA	up	FBgn0053267	CG33267
FBgn0053527	down	NA	NA	NA	FBgn0053527	SIFa
FBgn0053542	up	NA	NA	up	FBgn0053542	upd3
FBgn0053547	NA	NA	NA	down	FBgn0053547	Rim
FBgn0053558	up	NA	NA	down	FBgn0053558	mim
FBgn0053774	down	NA	NA	NA	FBgn0053774	CG33774
FBgn0053926	down	NA	NA	NA	FBgn0053926	CG33926
FBgn0053971	up	NA	NA	NA	FBgn0053971	Ir62a
FBgn0053978	NA	down	NA	NA	FBgn0053978	CG33978
FBgn0054057	NA	NA	NA	up	FBgn0054057	CG34057
FBgn0058002	down	NA	NA	NA	FBgn0058002	ND-AGGG
FBgn0058042	NA	down	NA	NA	FBgn0267976	Tim23
FBgn0058160	NA	down	NA	NA	FBgn0058160	CG40160
FBgn0058198	NA	down	NA	NA	FBgn0058198	CG40198
FBgn0058469	down	NA	NA	NA	FBgn0058469	CR40469
FBgn0061197	NA	up	NA	NA	FBgn0061197	CG13164
FBgn0062961	down	NA	NA	NA	FBgn0062961	pncr016:2R
FBgn0062978	down	NA	NA	NA	FBgn0062978	CG31808
FBgn0063368	down	NA	NA	NA	FBgn0063368	Gpb5
FBgn0063485	NA	NA	NA	up	FBgn0063485	Lasp
FBgn0063491	down	NA	NA	NA	FBgn0063491	GstE9
FBgn0063494	down	NA	NA	NA	FBgn0063494	GstE6
FBgn0063497	NA	down	NA	NA	FBgn0063497	GstE3
FBgn0067102	up	NA	NA	NA	FBgn0067102	GlcT-1
FBgn0067905	down	NA	NA	NA	FBgn0067905	IM14
FBgn0069923	down	NA	NA	NA	FBgn0069923	CG41128
FBgn0082585	NA	down	NA	NA	FBgn0082585	sprt
FBgn0082960	up	NA	NA	NA	FBgn0082960	snoRNA:Psi28S-3405a
FBgn0082988	NA	down	NA	NA	FBgn0082988	snoRNA:Psi28S-2442b
FBgn0083010	down	NA	NA	NA	FBgn0083010	snoRNA:Psi28S-1135c
FBgn0083028	up	NA	NA	down	FBgn0083028	snoRNA:Psi18S-525k
FBgn0083068	NA	NA	NA	down	FBgn0083068	CG33947
FBgn0083167	down	NA	NA	NA	FBgn0083167	Neb-cGP
FBgn0083953	down	NA	NA	NA	FBgn0083953	CG34117
FBgn0083956	NA	down	NA	NA	FBgn0083956	CG34120
FBgn0083974	up	down	NA	up	FBgn0083974	CG34138
FBgn0083977	up	NA	NA	NA	FBgn0083977	CG34141
FBgn0083983	down	NA	NA	NA	FBgn0083983	mRpL34
FBgn0085200	NA	down	NA	up	FBgn0085200	CG34171
FBgn0085201	down	NA	NA	NA	FBgn0085201	CG34172
FBgn0085209	NA	down	NA	NA	FBgn0085209	CG34180
FBgn0085220	down	NA	NA	NA	FBgn0085220	Ufm1
FBgn0085229	down	NA	NA	NA	FBgn0085229	CG34200
FBgn0085234	NA	down	NA	NA	FBgn0085234	CG34205
FBgn0085244	NA	up	NA	NA	FBgn0085244	CG34215
FBgn0085246	NA	down	NA	NA	FBgn0085246	CG34217
FBgn0085250	up	down	NA	NA	FBgn0085250	CG34221
FBgn0085276	NA	down	NA	NA	FBgn0085276	CG34247
FBgn0085282	up	NA	NA	NA	FBgn0085282	CG34253
FBgn0085320	down	NA	NA	NA	FBgn0085320	CG34291
FBgn0085350	up	up	NA	down	FBgn0085350	inaF-C
FBgn0085353	NA	NA	NA	down	FBgn0085353	CG34324
FBgn0085356	NA	down	NA	NA	FBgn0085356	CG34327
FBgn0085376	up	down	NA	NA	FBgn0085376	CG34347
FBgn0085400	NA	down	NA	NA	FBgn0085400	CG34371
FBgn0085404	NA	down	NA	NA	FBgn0085404	CG34375
FBgn0085408	up	NA	NA	down	FBgn0085408	Shroom
FBgn0085427	NA	down	NA	NA	FBgn0085427	CG34398
FBgn0085428	NA	down	NA	NA	FBgn0085428	Nox
FBgn0085438	NA	NA	up	up	FBgn0085438	CG34409
FBgn0085452	down	NA	NA	NA	FBgn0085452	CG34423
FBgn0085453	down	NA	NA	NA	FBgn0085453	CG34424
FBgn0085479	up	NA	NA	NA	FBgn0085479	CG34450
FBgn0085483	down	NA	NA	NA	FBgn0085483	CG34454
FBgn0085734	up	NA	NA	NA	FBgn0085734	CR40450
FBgn0086029	up	NA	NA	down	FBgn0086029	snoRNA:Me18S-A1597
FBgn0086055	up	down	NA	NA	FBgn0086055	snoRNA:Me18S-C1096
FBgn0086130	down	NA	NA	NA	FBgn0086130	Dbp21E2
FBgn0086254	down	NA	NA	NA	FBgn0086254	CG6084
FBgn0086265	NA	NA	NA	up	FBgn0086265	psd
FBgn0086346	NA	NA	NA	up	FBgn0086346	ALiX
FBgn0086348	NA	down	NA	NA	FBgn0086348	se
FBgn0086358	up	NA	NA	NA	FBgn0086358	Tab2
FBgn0086365	up	NA	NA	NA	FBgn0086365	Orct2
FBgn0086367	NA	NA	NA	down	FBgn0086367	t
FBgn0086408	NA	down	NA	NA	FBgn0086408	stl
FBgn0086447	down	NA	NA	NA	FBgn0086447	l(2)37Cg
FBgn0086450	NA	down	NA	NA	FBgn0086450	su(r)
FBgn0086472	down	NA	NA	NA	FBgn0086472	RpS25
FBgn0086655	NA	NA	NA	down	FBgn0086655	jing
FBgn0086659	down	NA	NA	NA	FBgn0086659	snoRNA:Psi18S-176
FBgn0086691	down	NA	NA	NA	FBgn0086691	UK114
FBgn0086704	up	NA	NA	NA	FBgn0086704	stops
FBgn0086710	down	NA	NA	NA	FBgn0086710	RpL30
FBgn0087002	NA	up	NA	NA	FBgn0087002	apolpp
FBgn0087011	NA	down	NA	NA	FBgn0087011	CG41520
FBgn0087012	up	down	NA	NA	FBgn0087012	5-HT2A
FBgn0243486	up	down	NA	NA	FBgn0243486	rdo
FBgn0250820	NA	NA	NA	up	FBgn0250820	meigo
FBgn0250823	up	NA	NA	down	FBgn0250823	gish
FBgn0250833	NA	down	NA	NA	FBgn0250833	CG34461
FBgn0250837	down	NA	NA	NA	FBgn0250837	dUTPase
FBgn0250838	down	NA	NA	NA	FBgn0250838	roh
FBgn0250846	up	NA	NA	NA	FBgn0250846	glob2
FBgn0250862	NA	down	NA	NA	FBgn0250862	CG42237
FBgn0250868	down	NA	NA	NA	FBgn0250868	CG42239
FBgn0250871	NA	down	NA	NA	FBgn0250871	pot
FBgn0250876	NA	up	NA	NA	FBgn0284221	Sema5c
FBgn0259099	up	NA	NA	NA	FBgn0259099	DCX-EMAP
FBgn0259111	NA	NA	NA	down	FBgn0259111	Ndae1
FBgn0259162	down	NA	NA	NA	FBgn0259162	RunxB
FBgn0259164	NA	down	NA	NA	FBgn0259164	CG42269
FBgn0259174	up	NA	NA	NA	FBgn0259174	Nedd4
FBgn0259209	down	NA	NA	NA	FBgn0259209	Mlp60A
FBgn0259210	up	NA	NA	down	FBgn0259210	prom
FBgn0259211	NA	down	NA	NA	FBgn0259211	grh
FBgn0259223	NA	down	NA	NA	FBgn0259223	CG42323
FBgn0259226	NA	down	NA	NA	FBgn0259226	CG42326
FBgn0259233	NA	down	NA	NA	FBgn0259233	CG42331
FBgn0259234	NA	NA	NA	down	FBgn0259234	Camta
FBgn0259238	down	NA	NA	NA	FBgn0259238	CG42336
FBgn0259247	NA	down	NA	NA	FBgn0259247	laccase2
FBgn0259481	up	NA	NA	NA	FBgn0259481	Mob2
FBgn0259685	up	NA	NA	NA	FBgn0259685	crb
FBgn0259697	up	NA	NA	up	FBgn0259697	nvd
FBgn0259711	NA	NA	NA	up	FBgn0259711	CG42365
FBgn0259714	NA	down	NA	NA	FBgn0259714	DIP-epsilon
FBgn0259715	NA	up	NA	NA	FBgn0259715	CG42369
FBgn0259729	up	NA	NA	down	FBgn0259729	CG42383
FBgn0259734	up	NA	NA	NA	FBgn0259734	Nost
FBgn0259741	up	NA	NA	NA	FBgn0259741	CG42395
FBgn0259822	up	NA	NA	down	FBgn0259822	Ca-beta
FBgn0259834	NA	down	NA	NA	FBgn0259834	out
FBgn0259878	up	down	NA	NA	FBgn0259878	Fs
FBgn0259970	NA	up	NA	NA	FBgn0259970	Sfp70A4
FBgn0259985	up	NA	NA	NA	FBgn0259985	Mppe
FBgn0259994	up	NA	NA	down	FBgn0259994	CG42492
FBgn0260006	NA	down	NA	up	FBgn0260006	drd
FBgn0260007	up	NA	NA	down	FBgn0260007	CG42493
FBgn0260407	down	NA	NA	NA	FBgn0260407	mRpS23
FBgn0260460	NA	down	NA	NA	FBgn0285951	mRpS34
FBgn0260474	NA	up	NA	NA	FBgn0260474	CG30002
FBgn0260479	down	NA	NA	NA	FBgn0260479	CG31904
FBgn0260480	up	NA	NA	NA	FBgn0260480	CG32295
FBgn0260481	up	NA	NA	down	FBgn0260481	CG32454
FBgn0260653	NA	down	NA	NA	FBgn0260653	serp
FBgn0260660	NA	NA	NA	up	FBgn0260660	Mp
FBgn0260718	up	NA	NA	up	FBgn0260718	CR42545
FBgn0260719	up	NA	NA	up	FBgn0260719	CR42546
FBgn0260746	NA	down	NA	NA	FBgn0260746	Ect3
FBgn0260755	NA	NA	NA	up	FBgn0260755	CG42553
FBgn0260758	up	NA	NA	NA	FBgn0260758	CG42556
FBgn0260795	NA	NA	NA	up	FBgn0260795	NaPi-III
FBgn0260812	NA	NA	NA	down	FBgn0260812	inaF-D
FBgn0260866	up	NA	NA	down	FBgn0260866	dnr1
FBgn0260933	up	NA	NA	NA	FBgn0260933	rempA
FBgn0260941	up	NA	NA	down	FBgn0260941	app
FBgn0260942	NA	down	NA	NA	FBgn0260942	bond
FBgn0260962	NA	NA	NA	up	FBgn0260962	pic
FBgn0260965	up	NA	NA	up	FBgn0260965	CG42588
FBgn0260985	NA	NA	NA	up	FBgn0260985	RfC4
FBgn0261089	NA	down	NA	NA	FBgn0261089	Sytalpha
FBgn0261113	NA	NA	NA	up	FBgn0261113	Xrp1
FBgn0261239	NA	NA	NA	down	FBgn0261239	Hr39
FBgn0261267	up	down	NA	NA	FBgn0261267	CG42615
FBgn0261269	NA	down	NA	NA	FBgn0261269	conv
FBgn0261341	NA	down	NA	NA	FBgn0261341	verm
FBgn0261394	down	NA	NA	NA	FBgn0261394	Prosalpha3
FBgn0261395	up	NA	NA	NA	FBgn0261395	Prosalpha3T
FBgn0261397	up	NA	NA	NA	FBgn0261397	didum
FBgn0261436	NA	down	NA	NA	FBgn0261436	DhpD
FBgn0261451	NA	NA	NA	up	FBgn0284408	trol
FBgn0261458	NA	NA	NA	up	FBgn0261458	capt
FBgn0261461	up	NA	NA	down	FBgn0261461	RhoGAP18B
FBgn0261479	down	NA	NA	NA	FBgn0261479	nero
FBgn0261509	NA	down	NA	NA	FBgn0261509	haf
FBgn0261514	up	down	NA	NA	FBgn0261514	NimA
FBgn0261530	NA	NA	NA	up	FBgn0261530	nbs
FBgn0261534	NA	down	NA	NA	FBgn0261534	l(2)34Fc
FBgn0261547	up	NA	down	down	FBgn0261547	Exn
FBgn0261548	NA	NA	up	up	FBgn0283741	prage
FBgn0261549	up	NA	NA	down	FBgn0261549	rdgA
FBgn0261550	up	NA	NA	NA	FBgn0261550	CG42668
FBgn0261553	up	NA	NA	NA	FBgn0261553	CG42671
FBgn0261561	NA	NA	NA	up	FBgn0261561	CG42675
FBgn0261565	up	NA	NA	NA	FBgn0261565	Lmpt
FBgn0261608	down	NA	NA	NA	FBgn0261608	RpL37A
FBgn0261613	NA	NA	up	up	FBgn0284250	Oaz
FBgn0261649	NA	NA	NA	down	FBgn0261649	tinc
FBgn0261671	up	NA	NA	NA	FBgn0261671	tweek
FBgn0261674	NA	NA	NA	up	FBgn0261674	CG42709
FBgn0261714	NA	down	NA	NA	FBgn0261714	Cpn
FBgn0261788	up	NA	NA	NA	FBgn0261788	Ank2
FBgn0261791	down	NA	NA	NA	FBgn0261791	SNRPG
FBgn0261792	down	NA	NA	NA	FBgn0261792	snRNP-U1-C
FBgn0261793	NA	NA	NA	up	FBgn0261793	Trf2
FBgn0261800	NA	down	NA	NA	FBgn0261800	LanB1
FBgn0261801	NA	down	NA	NA	FBgn0261801	CG42747
FBgn0261808	NA	NA	NA	up	FBgn0261808	cu
FBgn0261858	up	NA	NA	down	FBgn0261858	CG42787
FBgn0261873	up	NA	NA	NA	FBgn0261873	sdt
FBgn0261928	NA	NA	NA	down	FBgn0261928	CG42795
FBgn0261930	up	NA	NA	up	FBgn0261930	vnd
FBgn0261984	NA	NA	NA	up	FBgn0261984	Ire1
FBgn0261989	down	NA	NA	NA	FBgn0261989	CG42807
FBgn0261999	NA	NA	NA	up	FBgn0261999	CG42817
FBgn0262029	NA	down	NA	NA	FBgn0262029	d
FBgn0262109	up	NA	NA	NA	FBgn0262109	CR42862
FBgn0262112	up	NA	up	up	FBgn0262112	sro
FBgn0262117	NA	NA	NA	down	FBgn0262117	IntS3
FBgn0262203	up	NA	NA	NA	FBgn0262203	mir-967
FBgn0262214	up	NA	NA	down	FBgn0262214	mir-929
FBgn0262331	NA	NA	NA	down	FBgn0262331	mir-999
FBgn0262405	up	NA	NA	NA	FBgn0262405	mir-998
FBgn0262433	up	NA	NA	NA	FBgn0262433	mir-210
FBgn0262482	up	NA	NA	NA	FBgn0262482	CG43072
FBgn0262509	up	NA	NA	NA	FBgn0262509	nrm
FBgn0262531	up	NA	NA	up	FBgn0262531	CG43085
FBgn0262567	down	NA	NA	NA	FBgn0262567	CG43107
FBgn0262574	down	NA	NA	NA	FBgn0262574	CG43114
FBgn0262601	down	NA	NA	NA	FBgn0262601	SmB
FBgn0262614	up	NA	NA	down	FBgn0262614	pyd
FBgn0262656	NA	NA	NA	up	FBgn0262656	Myc
FBgn0262717	NA	down	NA	NA	FBgn0262717	Skeletor
FBgn0262732	NA	NA	NA	up	FBgn0262732	mbf1
FBgn0262735	NA	NA	NA	up	FBgn0285926	Imp
FBgn0262881	down	NA	NA	NA	FBgn0262881	CG43236
FBgn0262900	up	NA	NA	down	FBgn0262900	CG43255
FBgn0262972	down	NA	NA	NA	FBgn0262972	CR43283
FBgn0263024	NA	up	NA	NA	FBgn0263024	CG43319
FBgn0263039	up	NA	NA	NA	FBgn0263039	CR43334
FBgn0263077	up	NA	NA	down	FBgn0263077	CG43340
FBgn0263083	down	NA	NA	NA	FBgn0263083	CG43351
FBgn0263102	up	NA	NA	down	FBgn0263102	psq
FBgn0263113	up	NA	NA	NA	FBgn0263113	Cc2d2a
FBgn0263132	NA	down	NA	NA	FBgn0263132	Cht6
FBgn0263200	down	NA	NA	NA	FBgn0263200	Galt
FBgn0263220	NA	NA	NA	down	FBgn0263220	Hk
FBgn0263232	up	NA	NA	NA	FBgn0263232	Nxf3
FBgn0263240	NA	down	NA	NA	FBgn0263240	Coop
FBgn0263256	NA	down	NA	NA	FBgn0263256	CG43394
FBgn0263289	up	NA	NA	NA	FBgn0263289	scrib
FBgn0263321	down	NA	NA	NA	FBgn0263321	CG43402
FBgn0263344	up	NA	NA	down	FBgn0263344	CR43425
FBgn0263355	NA	NA	NA	down	FBgn0263355	CG31688
FBgn0263395	NA	NA	NA	down	FBgn0263395	hppy
FBgn0263406	down	NA	NA	NA	FBgn0263406	CR43452
FBgn0263413	up	NA	NA	NA	FBgn0263413	CR43459
FBgn0263442	up	NA	up	up	FBgn0263442	CR43465
FBgn0263444	up	NA	NA	up	FBgn0263444	CR43467
FBgn0263446	NA	NA	up	NA	FBgn0263446	CR43469
FBgn0263457	up	NA	NA	NA	FBgn0263457	CR43480
FBgn0263468	down	NA	NA	NA	FBgn0263468	snoRNA:SC35-a
FBgn0263469	down	NA	NA	NA	FBgn0263469	snoRNA:SC35-b
FBgn0263490	up	NA	NA	down	FBgn0263490	mld
FBgn0263510	down	NA	NA	NA	FBgn0263510	nclb
FBgn0263519	up	NA	NA	down	FBgn0263519	mir-4964
FBgn0263569	up	NA	NA	down	FBgn0263569	mir-4968
FBgn0263601	NA	NA	NA	up	FBgn0263601	mib1
FBgn0263608	up	NA	NA	up	FBgn0263608	l(3)72Dr
FBgn0263626	up	NA	NA	NA	FBgn0263626	CR43635
FBgn0263659	NA	NA	NA	up	FBgn0263659	CR43650
FBgn0263738	up	NA	NA	NA	FBgn0263738	Ada2a
FBgn0263747	NA	up	NA	NA	FBgn0263747	CG43672
FBgn0263748	NA	up	NA	up	FBgn0263748	CG43673
FBgn0263838	up	NA	NA	NA	FBgn0263838	CR43700
FBgn0263911	down	NA	NA	NA	FBgn0263911	COX8
FBgn0263929	up	NA	NA	NA	FBgn0263929	jvl
FBgn0264005	up	NA	NA	down	FBgn0264005	Hmx
FBgn0264084	up	NA	up	up	FBgn0264084	CR43753
FBgn0264087	NA	up	NA	down	FBgn0264087	Slob
FBgn0264272	up	NA	NA	NA	FBgn0264272	mwh
FBgn0264301	up	NA	NA	down	FBgn0264301	CG43779
FBgn0264308	NA	NA	NA	down	FBgn0264308	CG43778
FBgn0264329	up	NA	NA	NA	FBgn0264329	CG43788
FBgn0264330	NA	NA	NA	down	FBgn0264330	CG43789
FBgn0264376	up	NA	NA	NA	FBgn0264376	CR43828
FBgn0264385	up	NA	NA	NA	FBgn0264385	CR43837
FBgn0264443	NA	down	NA	NA	FBgn0264443	CG43861
FBgn0264477	NA	NA	NA	up	FBgn0264477	CG43885
FBgn0264491	NA	down	NA	NA	FBgn0264491	how
FBgn0264501	up	NA	NA	NA	FBgn0264501	CR43900
FBgn0264511	up	NA	NA	down	FBgn0264511	CR43910
FBgn0264548	up	down	NA	NA	FBgn0264548	CR43927
FBgn0264562	NA	down	NA	up	FBgn0264562	Hr4
FBgn0264564	up	NA	NA	NA	FBgn0264564	CR43936
FBgn0264572	up	NA	NA	up	FBgn0264572	CR43944
FBgn0264598	up	NA	NA	NA	FBgn0264598	PsGEF
FBgn0264674	up	NA	NA	NA	FBgn0264674	CR43959
FBgn0264678	up	NA	NA	NA	FBgn0264678	CR43963
FBgn0264723	up	NA	NA	down	FBgn0264723	CR43991
FBgn0264751	down	NA	NA	NA	FBgn0264751	Vti1b
FBgn0264753	NA	NA	NA	up	FBgn0264753	Rgk1
FBgn0264785	up	NA	NA	NA	FBgn0264785	Hph
FBgn0264815	up	NA	NA	NA	FBgn0264815	Pde1c
FBgn0264826	up	NA	NA	NA	FBgn0264826	CR44034
FBgn0264838	up	NA	NA	NA	FBgn0264838	CR44046
FBgn0264875	up	NA	NA	up	FBgn0264875	CR44066
FBgn0264878	NA	NA	NA	up	FBgn0264878	CR44069
FBgn0264894	NA	down	NA	NA	FBgn0264894	CG44085
FBgn0264901	up	NA	NA	NA	FBgn0264901	CR44092
FBgn0264922	down	NA	NA	NA	FBgn0264922	smt3
FBgn0264952	up	NA	NA	NA	FBgn0264952	CR44121
FBgn0264953	NA	NA	NA	up	FBgn0264953	Piezo
FBgn0264954	up	NA	NA	down	FBgn0264954	fd3F
FBgn0264975	NA	down	NA	NA	FBgn0264975	Nrg
FBgn0264986	down	NA	NA	NA	FBgn0264986	CR44137
FBgn0264987	up	NA	NA	up	FBgn0264987	CR44138
FBgn0265011	up	NA	NA	NA	FBgn0265011	Np
FBgn0265084	up	NA	NA	NA	FBgn0265084	CG44195
FBgn0265086	down	NA	NA	NA	FBgn0265086	CR44197
FBgn0265103	up	NA	NA	NA	FBgn0265103	CR44205
FBgn0265105	up	down	NA	up	FBgn0265105	CR44207
FBgn0265106	up	down	NA	NA	FBgn0265106	CR44208
FBgn0265137	NA	NA	NA	up	FBgn0265137	Spn42Da
FBgn0265140	NA	NA	NA	up	FBgn0265140	Meltrin
FBgn0265182	NA	NA	NA	up	FBgn0265182	CG44247
FBgn0265184	up	NA	NA	NA	FBgn0265184	CG44249
FBgn0265191	NA	NA	NA	down	FBgn0265191	Glycogenin
FBgn0265254	down	NA	NA	NA	FBgn0265254	CR44268
FBgn0265266	NA	down	NA	NA	FBgn0265266	CG13639
FBgn0265272	up	NA	NA	down	FBgn0265272	CG30060
FBgn0265274	NA	down	NA	NA	FBgn0265274	Inx3
FBgn0265346	up	NA	NA	NA	FBgn0265346	CR44300
FBgn0265347	up	NA	NA	down	FBgn0265347	CR44301
FBgn0265356	NA	down	NA	NA	FBgn0265356	tn
FBgn0265467	up	NA	NA	NA	FBgn0265467	CR44360
FBgn0265487	up	NA	NA	down	FBgn0265487	mbl
FBgn0265499	NA	NA	NA	up	FBgn0265499	CR44368
FBgn0265535	up	NA	NA	NA	FBgn0265535	CG44385
FBgn0265577	NA	up	NA	NA	FBgn0265577	CR44404
FBgn0265578	up	NA	NA	NA	FBgn0265578	CG44405
FBgn0265598	NA	NA	NA	down	FBgn0265598	Bx
FBgn0265635	up	down	NA	NA	FBgn0265635	CR44442
FBgn0265714	NA	NA	NA	down	FBgn0265714	CG44521
FBgn0265715	NA	NA	NA	up	FBgn0265715	CR44522
FBgn0265726	NA	NA	NA	down	FBgn0265726	Nna1
FBgn0265778	NA	NA	NA	down	FBgn0265778	PDZ-GEF
FBgn0265873	NA	NA	NA	up	FBgn0265873	CR44662
FBgn0265913	up	NA	NA	NA	FBgn0265913	CR44702
FBgn0265919	NA	NA	NA	up	FBgn0265919	CR44708
FBgn0265929	up	NA	down	down	FBgn0265929	CR44718
FBgn0265959	up	NA	NA	down	FBgn0265959	rdgC
FBgn0265967	up	NA	NA	NA	FBgn0265967	CR44754
FBgn0265977	down	NA	NA	NA	FBgn0265977	CR44756
FBgn0265988	up	NA	NA	NA	FBgn0265988	mv
FBgn0265991	NA	NA	NA	down	FBgn0265991	Zasp52
FBgn0265993	NA	down	NA	NA	FBgn0265993	CR44768
FBgn0265996	up	NA	NA	NA	FBgn0265996	CR44771
FBgn0265998	up	NA	NA	down	FBgn0265998	Doa
FBgn0266052	up	NA	NA	NA	FBgn0266052	CR44817
FBgn0266095	down	NA	NA	NA	FBgn0266095	CR44832
FBgn0266098	up	NA	NA	NA	FBgn0266098	rg
FBgn0266145	NA	up	NA	NA	FBgn0266145	CR44851
FBgn0266199	up	NA	NA	down	FBgn0266199	CR44894
FBgn0266275	up	NA	NA	up	FBgn0266275	CR44960
FBgn0266313	down	NA	NA	NA	FBgn0266313	CR44978
FBgn0266375	NA	NA	NA	up	FBgn0283680	IP3K2
FBgn0266377	NA	NA	NA	up	FBgn0266377	Pde8
FBgn0266390	up	NA	NA	down	FBgn0266390	CR45030
FBgn0266405	NA	up	NA	NA	FBgn0266405	CR45045
FBgn0266407	up	NA	NA	NA	FBgn0266407	CR45047
FBgn0266414	up	NA	NA	NA	FBgn0266414	CR45054
FBgn0266420	NA	NA	NA	up	FBgn0266420	Ote
FBgn0266428	NA	down	NA	NA	FBgn0266428	CR43463
FBgn0266579	NA	NA	NA	down	FBgn0266579	tau
FBgn0266580	up	NA	NA	down	FBgn0266580	Gp210
FBgn0266582	down	NA	NA	NA	FBgn0266582	ND-30
FBgn0266599	NA	NA	NA	up	FBgn0266599	Hsc70-4
FBgn0266623	up	NA	NA	NA	FBgn0266623	CR45130
FBgn0266628	up	NA	NA	down	FBgn0266628	CR45135
FBgn0266666	down	NA	NA	NA	FBgn0266666	Sem1
FBgn0266690	up	NA	NA	NA	FBgn0266690	CR45180
FBgn0266696	up	NA	NA	NA	FBgn0266696	Svil
FBgn0266704	up	NA	NA	NA	FBgn0266704	CR45194
FBgn0266705	NA	NA	up	up	FBgn0266705	CR45195
FBgn0266711	down	NA	NA	NA	FBgn0266711	EloC
FBgn0266719	NA	NA	NA	up	FBgn0266719	stac
FBgn0266736	up	NA	NA	NA	FBgn0266736	CR45209
FBgn0266758	up	NA	NA	NA	FBgn0266758	Esyt2
FBgn0266772	up	down	NA	NA	FBgn0266772	CR45237
FBgn0266811	NA	down	NA	NA	FBgn0266811	CR45273
FBgn0266819	up	NA	NA	NA	FBgn0266819	CR45281
FBgn0266828	up	NA	NA	NA	FBgn0266828	CR45290
FBgn0266929	up	NA	NA	up	FBgn0266929	CR45380
FBgn0266954	up	NA	NA	down	FBgn0266954	CR45405
FBgn0267011	up	NA	NA	up	FBgn0267011	CR45455
FBgn0267012	up	NA	up	up	FBgn0267012	CR45456
FBgn0267013	up	NA	NA	up	FBgn0267013	CR45457
FBgn0267029	NA	NA	NA	down	FBgn0267029	CR45473
FBgn0267076	NA	up	NA	down	FBgn0267076	CR45520
FBgn0267098	up	NA	NA	NA	FBgn0267098	CR45538
FBgn0267117	down	NA	NA	NA	FBgn0267117	CR45557
FBgn0267148	up	NA	NA	NA	FBgn0267148	CR45588
FBgn0267228	up	NA	NA	NA	FBgn0267228	CR45668
FBgn0267233	NA	down	NA	NA	FBgn0267233	CR45673
FBgn0267277	up	NA	NA	NA	FBgn0267277	CR45713
FBgn0267326	down	NA	NA	NA	FBgn0267326	Ntl
FBgn0267347	NA	up	NA	NA	FBgn0267347	squ
FBgn0267348	NA	down	NA	NA	FBgn0267348	LanB2
FBgn0267429	up	NA	NA	NA	FBgn0267429	CG45782
FBgn0267430	up	NA	NA	NA	FBgn0267430	Pzl
FBgn0267435	up	NA	NA	NA	FBgn0267435	chp
FBgn0267454	up	NA	NA	NA	FBgn0267454	CR45804
FBgn0267458	up	NA	NA	NA	FBgn0267458	CR45808
FBgn0267465	up	NA	up	up	FBgn0267465	CR45815
FBgn0267475	up	NA	NA	NA	FBgn0267475	CR45825
FBgn0267478	up	NA	NA	NA	FBgn0267478	CR45828
FBgn0267495	NA	down	NA	NA	FBgn0267495	CR45185
FBgn0267540	up	down	NA	NA	FBgn0267540	CR45880
FBgn0267541	up	NA	NA	NA	FBgn0267541	CR45881
FBgn0267542	up	NA	NA	NA	FBgn0267542	CR45882
FBgn0267543	up	NA	NA	down	FBgn0267543	CR45883
FBgn0267590	up	NA	NA	NA	FBgn0267590	CR45928
FBgn0267601	up	NA	NA	down	FBgn0267601	CR45939
FBgn0267603	NA	NA	NA	down	FBgn0267603	CR45941
FBgn0267613	down	NA	NA	NA	FBgn0267613	CR45951
FBgn0267623	up	NA	NA	NA	FBgn0267623	CR45961
FBgn0267624	NA	down	NA	NA	FBgn0267624	CR45962
FBgn0267627	up	NA	NA	NA	FBgn0267627	CR45965
FBgn0267628	up	down	NA	NA	FBgn0267628	CR45966
FBgn0267641	up	NA	NA	NA	FBgn0267641	CR45979
FBgn0267645	up	NA	NA	down	FBgn0267645	CR45983
FBgn0267646	up	NA	NA	down	FBgn0267646	CR45984
FBgn0267659	up	NA	NA	down	FBgn0267659	CR45997
FBgn0267698	NA	NA	NA	down	FBgn0267698	Pak
FBgn0267764	up	NA	NA	NA	FBgn0267764	CR46095
FBgn0267781	up	NA	NA	NA	FBgn0267781	CR46112
FBgn0267792	up	NA	NA	down	FBgn0267792	rgr
