# Supplementary material for: Blue light induces a neuroprotective gene expression program in Drosophila photoreceptors
Source: BMC Neurosci. 2018 Jul 20;19:43. doi: 10.1186/s12868-018-0443-y (PMC6053765; doi:10.1186/s12868-018-0443-y)
Supplement: Supplementary file 3 — Additional file 3: Table 2. GO term analysis of differentially regulated genes. [file 12868_2018_443_MOESM3_ESM.xlsx]

## Sheet: Key
GO term enrichment analysis performed using Gorilla (http://cbl-gorilla.cs.technion.ac.il/).
Species used: Drosophila melanogaster
Background: 9182 genes expressed above background levels in photoreceptor RNA-seq data.
The GOrilla database was last updated on Feb 24, 2018
'P-value' is the enrichment p-value computed according to the mHG or HG model. This p-value is not corrected for multiple testing of 7171 GO terms.
'FDR q-value' is the correction of the above p-value for multiple testing using the Benjamini and Hochberg (1995) method.
Namely, for the ith term (ranked according to p-value) the FDR q-value is (p-value * number of GO terms) / i.
Enrichment (N, B, n, b) is defined as follows:
N - is the total number of genes
B - is the total number of genes associated with a specific GO term
n - is the number of genes in the top of the user's input list or in the target set when appropriate
b - is the number of genes in the intersection
Enrichment = (b/n) / (B/N)
Genes: For each GO term you can see the list of associated genes that appear in the optimal top of the list.

## Sheet: bluevsdark_d6_up
Table S2: Enriched GO terms identified for day 6 blue vs dark upregulated genes.
GO: Biological Process
GO Term	Description	P-value	FDR q-value	Enrichment	N	B	n	b	Genes
GO:0042026	protein refolding	2.37e-08	0.00017	14.26	7818	17	258	8	[Hsp68 - heat shock protein 68, Hsp23 - heat shock protein 23, Hsp26 - heat shock protein 26, Hsp70Bc - heat-shock-protein-70bc, Hsc70-3 - heat shock protein cognate 3, Hsc70-5 - heat shock protein cognate 5, Hsc70-2 - heat shock protein cognate 2, Hsp70Aa - heat-shock-protein-70aa]
GO:0034620	cellular response to unfolded protein	1.72e-06	0.00617	13.99	7818	13	258	6	[Hsp68 - heat shock protein 68, Hsp70Bc - heat-shock-protein-70bc, Hsc70-3 - heat shock protein cognate 3, Hsc70-5 - heat shock protein cognate 5, Hsc70-2 - heat shock protein cognate 2, Hsp70Aa - heat-shock-protein-70aa]
GO:0035967	cellular response to topologically incorrect protein	1.72e-06	0.00412	13.99	7818	13	258	6	[Hsp68 - heat shock protein 68, Hsp70Bc - heat-shock-protein-70bc, Hsc70-3 - heat shock protein cognate 3, Hsc70-5 - heat shock protein cognate 5, Hsc70-2 - heat shock protein cognate 2, Hsp70Aa - heat-shock-protein-70aa]
GO:0051085	chaperone cofactor-dependent protein refolding	2.93e-06	0.00525	12.99	7818	14	258	6	[Hsp68 - heat shock protein 68, Hsp70Bc - heat-shock-protein-70bc, Hsc70-3 - heat shock protein cognate 3, Hsp70Aa - heat-shock-protein-70aa, Hsc70-2 - heat shock protein cognate 2, Hsc70-5 - heat shock protein cognate 5]
GO:0006418	tRNA aminoacylation for protein translation	4.5e-06	0.00646	6.82	7818	40	258	9	[Aats-glupro - glutamyl-prolyl-trna synthetase, CG10802 - cg10802 gene product from transcript cg10802-ra, Aats-thr - threonyl-trna synthetase, Aats-gly - glycyl-trna synthetase, Aats-cys - cysteinyl-trna synthetase, CG33123 - cg33123 gene product from transcript cg33123-ra, Aats-trp - tryptophanyl-trna synthetase, CG17259 - cg17259 gene product from transcript cg17259-ra, Aats-asp - aspartyl-trn…
GO:0043039	tRNA aminoacylation	4.5e-06	0.00538	6.82	7818	40	258	9	[Aats-glupro - glutamyl-prolyl-trna synthetase, CG10802 - cg10802 gene product from transcript cg10802-ra, Aats-thr - threonyl-trna synthetase, Aats-gly - glycyl-trna synthetase, CG33123 - cg33123 gene product from transcript cg33123-ra, Aats-cys - cysteinyl-trna synthetase, Aats-trp - tryptophanyl-trna synthetase, CG17259 - cg17259 gene product from transcript cg17259-ra, Aats-asp - aspartyl-trn…
GO:0051084	'de novo' posttranslational protein folding	4.75e-06	0.00486	12.12	7818	15	258	6	[Hsp68 - heat shock protein 68, Hsp70Bc - heat-shock-protein-70bc, Hsc70-3 - heat shock protein cognate 3, Hsp70Aa - heat-shock-protein-70aa, Hsc70-2 - heat shock protein cognate 2, Hsc70-5 - heat shock protein cognate 5]
GO:0043038	amino acid activation	5.6e-06	0.00502	6.65	7818	41	258	9	[Aats-glupro - glutamyl-prolyl-trna synthetase, CG10802 - cg10802 gene product from transcript cg10802-ra, Aats-thr - threonyl-trna synthetase, Aats-gly - glycyl-trna synthetase, Aats-cys - cysteinyl-trna synthetase, CG33123 - cg33123 gene product from transcript cg33123-ra, Aats-trp - tryptophanyl-trna synthetase, CG17259 - cg17259 gene product from transcript cg17259-ra, Aats-asp - aspartyl-trn…
GO:0006986	response to unfolded protein	7.39e-06	0.00589	11.36	7818	16	258	6	[Hsp68 - heat shock protein 68, Hsp70Bc - heat-shock-protein-70bc, Hsc70-3 - heat shock protein cognate 3, Hsc70-5 - heat shock protein cognate 5, Hsc70-2 - heat shock protein cognate 2, Hsp70Aa - heat-shock-protein-70aa]
GO:0035966	response to topologically incorrect protein	7.39e-06	0.0053	11.36	7818	16	258	6	[Hsp68 - heat shock protein 68, Hsp70Bc - heat-shock-protein-70bc, Hsc70-3 - heat shock protein cognate 3, Hsc70-5 - heat shock protein cognate 5, Hsc70-2 - heat shock protein cognate 2, Hsp70Aa - heat-shock-protein-70aa]
GO:0061077	chaperone-mediated protein folding	8.51e-06	0.00555	6.34	7818	43	258	9	[Hsp68 - heat shock protein 68, Hsp23 - heat shock protein 23, Hsp26 - heat shock protein 26, Hsp70Bc - heat-shock-protein-70bc, Hsc70-3 - heat shock protein cognate 3, Hsc70-5 - heat shock protein cognate 5, Hsc70-2 - heat shock protein cognate 2, Hsp70Aa - heat-shock-protein-70aa, CG5525 - cg5525 gene product from transcript cg5525-ra]
GO:0034605	cellular response to heat	8.56e-06	0.00511	7.35	7818	33	258	8	[Hsp68 - heat shock protein 68, Nup98-96 - nucleoporin 98-96, Hsp70Bc - heat-shock-protein-70bc, Hsc70-3 - heat shock protein cognate 3, Hsc70-5 - heat shock protein cognate 5, Hsc70-2 - heat shock protein cognate 2, Hsp70Aa - heat-shock-protein-70aa, Hsp83 - heat shock protein 83]
GO:0006458	'de novo' protein folding	1.13e-05	0.00626	8.48	7818	25	258	7	[Hsp68 - heat shock protein 68, Hsp70Bc - heat-shock-protein-70bc, Hsc70-3 - heat shock protein cognate 3, Hsc70-5 - heat shock protein cognate 5, Hsc70-2 - heat shock protein cognate 2, Hsp70Aa - heat-shock-protein-70aa, CG5525 - cg5525 gene product from transcript cg5525-ra]
GO:0009408	response to heat	0.000101	0.0516	4.27	7818	71	258	10	[Hsp68 - heat shock protein 68, Hsp23 - heat shock protein 23, Nup98-96 - nucleoporin 98-96, Hsp26 - heat shock protein 26, Hsp70Bc - heat-shock-protein-70bc, Hsc70-3 - heat shock protein cognate 3, Hsc70-5 - heat shock protein cognate 5, Hsc70-2 - heat shock protein cognate 2, Hsp70Aa - heat-shock-protein-70aa, Hsp83 - heat shock protein 83]
GO:0006820	anion transport	0.000111	0.0532	3.05	7818	149	258	15	[CG14857 - cg14857 gene product from transcript cg14857-ra, CG14856 - cg14856 gene product from transcript cg14856-ra, CG5535 - cg5535 gene product from transcript cg5535-rc, CG7589 - cg7589 gene product from transcript cg7589-rb, CG14855 - cg14855 gene product from transcript cg14855-ra, CG5802 - cg5802 gene product from transcript cg5802-rb, CG13646 - cg13646 gene product from transcript cg1364…
GO:0015695	organic cation transport	0.000128	0.0574	13.47	7818	9	258	4	[CG5646 - cg5646 gene product from transcript cg5646-ra, CG3476 - cg3476 gene product from transcript cg3476-ra, CG7442 - cg7442 gene product from transcript cg7442-ra, Tpc1 - thiamine pyrophosphate carrier protein 1]
GO:0009631	cold acclimation	0.000338	0.143	18.18	7818	5	258	3	[Hsp23 - heat shock protein 23, Hsp26 - heat shock protein 26, Hsp83 - heat shock protein 83]
GO:0035080	heat shock-mediated polytene chromosome puffing	0.000338	0.135	18.18	7818	5	258	3	[Nup98-96 - nucleoporin 98-96, Hsp70Bc - heat-shock-protein-70bc, Hsp70Aa - heat-shock-protein-70aa]
GO:0006457	protein folding	0.00042	0.159	3.13	7818	116	258	12	[Hsp68 - heat shock protein 68, Hsp23 - heat shock protein 23, CG14894 - cg14894 gene product from transcript cg14894-rb, Hsp70Bc - heat-shock-protein-70bc, Hsp26 - heat shock protein 26, Hsc70-3 - heat shock protein cognate 3, Hsc70-5 - heat shock protein cognate 5, Hsp70Aa - heat-shock-protein-70aa, Hsc70-2 - heat shock protein cognate 2, Hsp83 - heat shock protein 83, wbl - windbeutel, CG5525 …
GO:0015696	ammonium transport	0.000465	0.167	10.1	7818	12	258	4	[CG5646 - cg5646 gene product from transcript cg5646-ra, w - white, CG3476 - cg3476 gene product from transcript cg3476-ra, CG7442 - cg7442 gene product from transcript cg7442-ra]
GO:0035079	polytene chromosome puffing	0.00066	0.225	15.15	7818	6	258	3	[Nup98-96 - nucleoporin 98-96, Hsp70Bc - heat-shock-protein-70bc, Hsp70Aa - heat-shock-protein-70aa]
GO:0006399	tRNA metabolic process	0.000895	0.292	3.06	7818	109	258	11	[Aats-glupro - glutamyl-prolyl-trna synthetase, CG10802 - cg10802 gene product from transcript cg10802-ra, CG6353 - cg6353 gene product from transcript cg6353-ra, Aats-thr - threonyl-trna synthetase, Aats-gly - glycyl-trna synthetase, CG33123 - cg33123 gene product from transcript cg33123-ra, Aats-cys - cysteinyl-trna synthetase, Aats-trp - tryptophanyl-trna synthetase, CG17259 - cg17259 gene pro…
GO: Molecular Function
GO Term	Description	P-value	FDR q-value	Enrichment	N	B	n	b	Genes
GO:0051787	misfolded protein binding	2.29e-07	0.000596	18.18	7818	10	258	6	[Hsp68 - heat shock protein 68, Hsp70Bc - heat-shock-protein-70bc, Hsc70-3 - heat shock protein cognate 3, Hsc70-5 - heat shock protein cognate 5, Hsc70-2 - heat shock protein cognate 2, Hsp70Aa - heat-shock-protein-70aa]
GO:0004812	aminoacyl-tRNA ligase activity	2.84e-06	0.0037	7.18	7818	38	258	9	[Aats-glupro - glutamyl-prolyl-trna synthetase, CG10802 - cg10802 gene product from transcript cg10802-ra, Aats-thr - threonyl-trna synthetase, Aats-gly - glycyl-trna synthetase, Aats-cys - cysteinyl-trna synthetase, CG33123 - cg33123 gene product from transcript cg33123-ra, Aats-trp - tryptophanyl-trna synthetase, CG17259 - cg17259 gene product from transcript cg17259-ra, Aats-asp - aspartyl-trn…
GO:0016875	ligase activity, forming carbon-oxygen bonds	2.84e-06	0.00247	7.18	7818	38	258	9	[Aats-glupro - glutamyl-prolyl-trna synthetase, CG10802 - cg10802 gene product from transcript cg10802-ra, Aats-thr - threonyl-trna synthetase, Aats-gly - glycyl-trna synthetase, CG33123 - cg33123 gene product from transcript cg33123-ra, Aats-cys - cysteinyl-trna synthetase, Aats-trp - tryptophanyl-trna synthetase, CG17259 - cg17259 gene product from transcript cg17259-ra, Aats-asp - aspartyl-trn…
GO:0044183	protein binding involved in protein folding	3.07e-06	0.002	10.1	7818	21	258	7	[Hsp68 - heat shock protein 68, Hsp70Bc - heat-shock-protein-70bc, Hsc70-3 - heat shock protein cognate 3, Hsc70-5 - heat shock protein cognate 5, Hsc70-2 - heat shock protein cognate 2, Hsp70Aa - heat-shock-protein-70aa, CG5525 - cg5525 gene product from transcript cg5525-ra]
GO:0051082	unfolded protein binding	6.07e-05	0.0316	4.52	7818	67	258	10	[Hsp68 - heat shock protein 68, Hsp23 - heat shock protein 23, Hsp26 - heat shock protein 26, Hsp70Bc - heat-shock-protein-70bc, Hsc70-3 - heat shock protein cognate 3, Hsc70-5 - heat shock protein cognate 5, Hsc70-2 - heat shock protein cognate 2, Hsp70Aa - heat-shock-protein-70aa, Hsp83 - heat shock protein 83, CG5525 - cg5525 gene product from transcript cg5525-ra]
GO:0031072	heat shock protein binding	7.66e-05	0.0332	7.9	7818	23	258	6	[Hsp68 - heat shock protein 68, Hsp70Bc - heat-shock-protein-70bc, Hsc70-3 - heat shock protein cognate 3, Hsc70-5 - heat shock protein cognate 5, Hsp70Aa - heat-shock-protein-70aa, Hsc70-2 - heat shock protein cognate 2]
GO:0016874	ligase activity	0.000124	0.0462	3.56	7818	102	258	12	[Aats-glupro - glutamyl-prolyl-trna synthetase, CG10802 - cg10802 gene product from transcript cg10802-ra, Aats-thr - threonyl-trna synthetase, Aats-gly - glycyl-trna synthetase, CG33123 - cg33123 gene product from transcript cg33123-ra, Aats-cys - cysteinyl-trna synthetase, CG3714 - cg3714 gene product from transcript cg3714-rg, AcCoAS - acetyl coenzyme a synthase, Aats-trp - tryptophanyl-trna s…
GO:0008509	anion transmembrane transporter activity	0.00016	0.0522	3.1	7818	137	258	14	[CG14857 - cg14857 gene product from transcript cg14857-ra, CG14856 - cg14856 gene product from transcript cg14856-ra, CG5535 - cg5535 gene product from transcript cg5535-rc, CG7589 - cg7589 gene product from transcript cg7589-rb, CG14855 - cg14855 gene product from transcript cg14855-ra, CG1698 - cg1698 gene product from transcript cg1698-ra, CG13646 - cg13646 gene product from transcript cg1364…
GO:0140101	catalytic activity, acting on a tRNA	0.000161	0.0465	4.04	7818	75	258	10	[Aats-glupro - glutamyl-prolyl-trna synthetase, CG10802 - cg10802 gene product from transcript cg10802-ra, Aats-thr - threonyl-trna synthetase, Aats-gly - glycyl-trna synthetase, Aats-cys - cysteinyl-trna synthetase, CG33123 - cg33123 gene product from transcript cg33123-ra, Aats-trp - tryptophanyl-trna synthetase, CG17259 - cg17259 gene product from transcript cg17259-ra, CG18596 - cg18596 gene …
GO:0097367	carbohydrate derivative binding	0.000181	0.0472	1.75	7818	746	258	43	[Aats-glupro - glutamyl-prolyl-trna synthetase, Cht9 - cg10531 gene product from transcript cg10531-ra, HBS1 - cg1898 gene product from transcript cg1898-ra, Hsp70Bc - heat-shock-protein-70bc, AcCoAS - acetyl coenzyme a synthase, Aats-trp - tryptophanyl-trna synthetase, CG17259 - cg17259 gene product from transcript cg17259-ra, Hsp70Aa - heat-shock-protein-70aa, Hsc70-2 - heat shock protein cogna…
GO:0008514	organic anion transmembrane transporter activity	0.000256	0.0606	3.31	7818	110	258	12	[CG14857 - cg14857 gene product from transcript cg14857-ra, CG13646 - cg13646 gene product from transcript cg13646-ra, CG5646 - cg5646 gene product from transcript cg5646-ra, CG14856 - cg14856 gene product from transcript cg14856-ra, JhI-21 - cg12317 gene product from transcript cg12317-rb, CG14855 - cg14855 gene product from transcript cg14855-ra, CG5535 - cg5535 gene product from transcript cg5…
GO:0015101	organic cation transmembrane transporter activity	0.000318	0.0691	11.02	7818	11	258	4	[CG5646 - cg5646 gene product from transcript cg5646-ra, CG3476 - cg3476 gene product from transcript cg3476-ra, CG7442 - cg7442 gene product from transcript cg7442-ra, Tpc1 - thiamine pyrophosphate carrier protein 1]
GO:0008144	drug binding	0.000428	0.0857	1.79	7818	611	258	36	[Cht9 - cg10531 gene product from transcript cg10531-ra, Aats-glupro - glutamyl-prolyl-trna synthetase, Hsp70Bc - heat-shock-protein-70bc, AcCoAS - acetyl coenzyme a synthase, Aats-trp - tryptophanyl-trna synthetase, CG17259 - cg17259 gene product from transcript cg17259-ra, Hsp70Aa - heat-shock-protein-70aa, Hsc70-2 - heat shock protein cognate 2, Hsp83 - heat shock protein 83, trbl - tribbles, …
GO:0032559	adenyl ribonucleotide binding	0.000576	0.107	1.86	7818	506	258	31	[Aats-glupro - glutamyl-prolyl-trna synthetase, Hsp70Bc - heat-shock-protein-70bc, AcCoAS - acetyl coenzyme a synthase, Aats-trp - tryptophanyl-trna synthetase, CG17259 - cg17259 gene product from transcript cg17259-ra, Hsp70Aa - heat-shock-protein-70aa, Hsc70-2 - heat shock protein cognate 2, Hsp83 - heat shock protein 83, trbl - tribbles, Hsp68 - heat shock protein 68, Hsc70-3 - heat shock prot…
GO:0030554	adenyl nucleotide binding	0.000636	0.11	1.85	7818	509	258	31	[Aats-glupro - glutamyl-prolyl-trna synthetase, Hsp70Bc - heat-shock-protein-70bc, AcCoAS - acetyl coenzyme a synthase, Aats-trp - tryptophanyl-trna synthetase, CG17259 - cg17259 gene product from transcript cg17259-ra, Hsp70Aa - heat-shock-protein-70aa, Hsc70-2 - heat shock protein cognate 2, Hsp83 - heat shock protein 83, trbl - tribbles, Hsp68 - heat shock protein 68, Hsc70-3 - heat shock prot…
GO:0032555	purine ribonucleotide binding	0.000981	0.16	1.71	7818	639	258	36	[Aats-glupro - glutamyl-prolyl-trna synthetase, HBS1 - cg1898 gene product from transcript cg1898-ra, Hsp70Bc - heat-shock-protein-70bc, AcCoAS - acetyl coenzyme a synthase, Aats-trp - tryptophanyl-trna synthetase, CG17259 - cg17259 gene product from transcript cg17259-ra, Hsp70Aa - heat-shock-protein-70aa, Hsc70-2 - heat shock protein cognate 2, Hsp83 - heat shock protein 83, trbl - tribbles, Hs…
GO: Cellular Component
GO Term	Description	P-value	FDR q-value	Enrichment	N	B	n	b	Genes
GO:0042600	chorion	7.31e-05	0.0907	15.15	7818	8	258	4	[Cp7Fc - chorion protein c at 7f, Cp7Fa - chorion protein a at 7f, psd - palisade, Cp7Fb - chorion protein b at 7f]
GO:0030312	external encapsulating structure	0.000208	0.129	12.12	7818	10	258	4	[Cp7Fc - chorion protein c at 7f, Cp7Fa - chorion protein a at 7f, psd - palisade, Cp7Fb - chorion protein b at 7f]

## Sheet: bluevsdark_d6_down
Table S2: Enriched GO terms identified for day 6 blue vs dark downregulated genes.
GO: Biological Process
GO Term	Description	P-value	FDR q-value	Enrichment	N	B	n	b	Genes
GO:0007610	behavior	2.4e-05	0.172	2.36	7818	492	182	27	[nord - cg30418 gene product from transcript cg30418-ra, oc - ocelliless, dlg1 - discs large 1, vri - vrille, hppy - happyhour, CG13192 - cg13192 gene product from transcript cg13192-ra, eag - ether a go-go, smi35A - smell impaired 35a, gish - gilgamesh, tim - timeless, Sh - shaker, Prosap - cg30483 gene product from transcript cg30483-rb, mld - molting defective, Moe - moesin, Elp3 - elongator c…
GO:0042391	regulation of membrane potential	2.52e-05	0.0903	5.05	7818	85	182	10	[eag - ether a go-go, inaF-D - cg42563 gene product from transcript cg42563-rb, Ca-alpha1D - ca[2+]-channel protein alpha[[1]] subunit d, Prosap - cg30483 gene product from transcript cg30483-rb, Sh - shaker, inaF-C - cg34321 gene product from transcript cg34321-ra, SK - small conductance calcium-activated potassium channel, Slob - slowpoke binding protein, Moe - moesin, slo - slowpoke]
GO:0046154	rhodopsin metabolic process	4.33e-05	0.104	11.93	7818	18	182	5	[fdl - fused lobes, rdgA - retinal degeneration a, alpha-Man-IIb - cg4606 gene product from transcript cg4606-ra, trp - transient receptor potential, Hexo1 - hexosaminidase 1]
GO:0007617	mating behavior	5.54e-05	0.0993	4.62	7818	93	182	10	[eag - ether a go-go, tim - timeless, rut - rutabaga, fru - fruitless, Sh - shaker, gb - genderblind, dlg1 - discs large 1, Moe - moesin, Hr39 - hormone receptor-like in 39, slo - slowpoke]
GO:0007635	chemosensory behavior	8.68e-05	0.124	4.38	7818	98	182	10	[mura - murashka, smi35A - smell impaired 35a, gish - gilgamesh, rut - rutabaga, Sh - shaker, gb - genderblind, nord - cg30418 gene product from transcript cg30418-ra, Moe - moesin, trp - transient receptor potential, psq - pipsqueak]
GO:0019098	reproductive behavior	0.000112	0.134	4.25	7818	101	182	10	[eag - ether a go-go, tim - timeless, rut - rutabaga, fru - fruitless, Sh - shaker, gb - genderblind, dlg1 - discs large 1, Moe - moesin, Hr39 - hormone receptor-like in 39, slo - slowpoke]
GO:0045938	positive regulation of circadian sleep/wake cycle, sleep	0.000122	0.124	14.32	7818	12	182	4	[Hk - hyperkinetic, homer - cg11324 gene product from transcript cg11324-rd, Sh - shaker, mld - molting defective]
GO:0009887	animal organ morphogenesis	0.000159	0.143	2.72	7818	268	182	17	[mirr - mirror, ewg - erect wing, CG13188 - cg13188 gene product from transcript cg13188-rb, caup - caupolican, ara - araucan, oc - ocelliless, gl - glass, so - sine oculis, vri - vrille, sd - scalloped, dnt - doughnut on 2, fred - friend of echinoid, pyd - polychaetoid, Prosap - cg30483 gene product from transcript cg30483-rb, mthl1 - methuselah-like 1, CG13366 - cg13366 gene product from transc…
GO:0007275	multicellular organism development	0.000177	0.141	3.25	7818	172	182	13	[ewg - erect wing, fru - fruitless, Mef2 - myocyte enhancer factor 2, mirr - mirror, CG2681 - cg2681 gene product from transcript cg2681-ra, oc - ocelliless, vri - vrille, dlg1 - discs large 1, dnt - doughnut on 2, cdi - center divider, Elp3 - elongator complex protein 3, Pdp1 - par-domain protein 1, Sema-1b - cg6446 gene product from transcript cg6446-ra]
GO:0001745	compound eye morphogenesis	0.000177	0.127	4.44	7818	87	182	9	[fred - friend of echinoid, mirr - mirror, caup - caupolican, ara - araucan, pyd - polychaetoid, oc - ocelliless, so - sine oculis, gl - glass, sd - scalloped]
GO:0045317	equator specification	0.000236	0.154	21.48	7818	6	182	3	[mirr - mirror, caup - caupolican, ara - araucan]
GO:0042752	regulation of circadian rhythm	0.000248	0.148	4.77	7818	72	182	8	[Hk - hyperkinetic, tim - timeless, homer - cg11324 gene product from transcript cg11324-rd, mld - molting defective, Sh - shaker, CG33275 - cg33275 gene product from transcript cg33275-ra, gl - glass, so - sine oculis]
GO:0009416	response to light stimulus	0.000275	0.152	3.53	7818	134	182	11	[smi35A - smell impaired 35a, tim - timeless, rdgA - retinal degeneration a, CG30118 - cg30118 gene product from transcript cg30118-rb, CG9236 - cg9236 gene product from transcript cg9236-rb, Sh - shaker, Camta - calmodulin-binding transcription activator, dlg1 - discs large 1, gl - glass, Hdc - histidine decarboxylase, trp - transient receptor potential]
GO:0006355	regulation of transcription, DNA-templated	0.0003	0.154	1.8	7818	859	182	36	[CTCF - cg8591 gene product from transcript cg8591-ra, ewg - erect wing, Kdm4B - histone demethylase 4b, tinc - tincar, oc - ocelliless, vri - vrille, dlg1 - discs large 1, jumu - jumeau, onecut - cg1922 gene product from transcript cg1922-rb, Eip74EF - ecdysone-induced protein 74ef, csw - corkscrew, NfI - nuclear factor i, tim - timeless, zfh2 - zn finger homeodomain 2, Hr39 - hormone receptor-l…
GO:2001141	regulation of RNA biosynthetic process	0.0003	0.143	1.8	7818	859	182	36	[CTCF - cg8591 gene product from transcript cg8591-ra, ewg - erect wing, Kdm4B - histone demethylase 4b, tinc - tincar, oc - ocelliless, vri - vrille, dlg1 - discs large 1, jumu - jumeau, onecut - cg1922 gene product from transcript cg1922-rb, Eip74EF - ecdysone-induced protein 74ef, csw - corkscrew, NfI - nuclear factor i, tim - timeless, zfh2 - zn finger homeodomain 2, Hr39 - hormone receptor-l…
GO:1903506	regulation of nucleic acid-templated transcription	0.0003	0.134	1.8	7818	859	182	36	[CTCF - cg8591 gene product from transcript cg8591-ra, ewg - erect wing, Kdm4B - histone demethylase 4b, tinc - tincar, oc - ocelliless, vri - vrille, dlg1 - discs large 1, jumu - jumeau, onecut - cg1922 gene product from transcript cg1922-rb, Eip74EF - ecdysone-induced protein 74ef, csw - corkscrew, NfI - nuclear factor i, tim - timeless, zfh2 - zn finger homeodomain 2, Hr39 - hormone receptor-l…
GO:0035025	positive regulation of Rho protein signal transduction	0.000317	0.134	11.45	7818	15	182	4	[RhoGEF2 - cg9635 gene product from transcript cg9635-rf, Exn - ephexin, CG33275 - cg33275 gene product from transcript cg33275-ra, CG30456 - cg30456 gene product from transcript cg30456-rb]
GO:0009886	post-embryonic animal morphogenesis	0.000318	0.127	2.49	7818	311	182	18	[app - approximated, ewg - erect wing, mirr - mirror, ara - araucan, oc - ocelliless, so - sine oculis, dlg1 - discs large 1, sd - scalloped, Cbl - cg7037 gene product from transcript cg7037-rb, jumu - jumeau, CG30456 - cg30456 gene product from transcript cg30456-rb, psq - pipsqueak, RhoGEF2 - cg9635 gene product from transcript cg9635-rf, Exn - ephexin, mthl1 - methuselah-like 1, CG33275 - cg33…
GO:0045187	regulation of circadian sleep/wake cycle, sleep	0.000344	0.13	7.95	7818	27	182	5	[Hk - hyperkinetic, tim - timeless, homer - cg11324 gene product from transcript cg11324-rd, mld - molting defective, Sh - shaker]
GO:0030001	metal ion transport	0.000378	0.135	3.67	7818	117	182	10	[eag - ether a go-go, Hk - hyperkinetic, Ca-alpha1D - ca[2+]-channel protein alpha[[1]] subunit d, Ndae1 - na[+]-driven anion exchanger 1, Ca-beta - ca2+-channel-protein-beta-subunit, Sh - shaker, SK - small conductance calcium-activated potassium channel, trp - transient receptor potential, olf186-F - cg11430 gene product from transcript cg11430-rb, slo - slowpoke]
GO:0007623	circadian rhythm	0.000404	0.138	3.99	7818	97	182	9	[Hk - hyperkinetic, tim - timeless, Mef2 - myocyte enhancer factor 2, dlg1 - discs large 1, vri - vrille, so - sine oculis, gl - glass, Pdp1 - par-domain protein 1, slo - slowpoke]
GO:0009653	anatomical structure morphogenesis	0.00041	0.134	1.77	7818	873	182	36	[app - approximated, kek4 - kekkon4, ewg - erect wing, oc - ocelliless, vri - vrille, dlg1 - discs large 1, dnt - doughnut on 2, ric8a - cg15797 gene product from transcript cg15797-ra, Cbl - cg7037 gene product from transcript cg7037-rb, jumu - jumeau, csw - corkscrew, RhoGEF2 - cg9635 gene product from transcript cg9635-rf, Prosap - cg30483 gene product from transcript cg30483-rb, mthl1 - methu…
GO:0048592	eye morphogenesis	0.000436	0.136	3.94	7818	98	182	9	[fred - friend of echinoid, mirr - mirror, caup - caupolican, ara - araucan, pyd - polychaetoid, oc - ocelliless, so - sine oculis, gl - glass, sd - scalloped]
GO:0090596	sensory organ morphogenesis	0.000436	0.13	3.94	7818	98	182	9	[fred - friend of echinoid, mirr - mirror, caup - caupolican, ara - araucan, pyd - polychaetoid, oc - ocelliless, so - sine oculis, gl - glass, sd - scalloped]
GO:0048511	rhythmic process	0.000471	0.135	3.91	7818	99	182	9	[Hk - hyperkinetic, tim - timeless, Mef2 - myocyte enhancer factor 2, vri - vrille, dlg1 - discs large 1, so - sine oculis, gl - glass, Pdp1 - par-domain protein 1, slo - slowpoke]
GO:0009314	response to radiation	0.0005	0.138	3.09	7818	167	182	12	[smi35A - smell impaired 35a, tim - timeless, CG30118 - cg30118 gene product from transcript cg30118-rb, rdgA - retinal degeneration a, CG9236 - cg9236 gene product from transcript cg9236-rb, Sh - shaker, Camta - calmodulin-binding transcription activator, dlg1 - discs large 1, wts - warts, gl - glass, Hdc - histidine decarboxylase, trp - transient receptor potential]
GO:0042753	positive regulation of circadian rhythm	0.000533	0.142	10.11	7818	17	182	4	[Hk - hyperkinetic, homer - cg11324 gene product from transcript cg11324-rd, Sh - shaker, mld - molting defective]
GO:0048150	behavioral response to ether	0.000539	0.138	42.96	7818	2	182	2	[eag - ether a go-go, Sh - shaker]
GO:0042693	muscle cell fate commitment	0.000539	0.133	42.96	7818	2	182	2	[caup - caupolican, ara - araucan]
GO:0035120	post-embryonic appendage morphogenesis	0.000543	0.13	3.26	7818	145	182	11	[mirr - mirror, ara - araucan, Exn - ephexin, mthl1 - methuselah-like 1, CG33275 - cg33275 gene product from transcript cg33275-ra, sd - scalloped, zfh2 - zn finger homeodomain 2, Cbl - cg7037 gene product from transcript cg7037-rb, jumu - jumeau, CG30456 - cg30456 gene product from transcript cg30456-rb, psq - pipsqueak]
GO:0016057	regulation of membrane potential in photoreceptor cell	0.000638	0.147	16.11	7818	8	182	3	[inaF-D - cg42563 gene product from transcript cg42563-rb, SK - small conductance calcium-activated potassium channel, Moe - moesin]
GO:0045935	positive regulation of nucleobase-containing compound metabolic process	0.00072	0.161	2.32	7818	333	182	18	[mirr - mirror, Mef2 - myocyte enhancer factor 2, caup - caupolican, ara - araucan, oc - ocelliless, gl - glass, so - sine oculis, sd - scalloped, jumu - jumeau, tankyrase - cg4719 gene product from transcript cg4719-ra, onecut - cg1922 gene product from transcript cg1922-rb, Eip74EF - ecdysone-induced protein 74ef, NfI - nuclear factor i, jing - cg9397 gene product from transcript cg9397-ri, Cam…
GO:1902680	positive regulation of RNA biosynthetic process	0.000803	0.175	2.37	7818	308	182	17	[Mef2 - myocyte enhancer factor 2, mirr - mirror, caup - caupolican, ara - araucan, oc - ocelliless, gl - glass, so - sine oculis, sd - scalloped, jumu - jumeau, onecut - cg1922 gene product from transcript cg1922-rb, Eip74EF - ecdysone-induced protein 74ef, NfI - nuclear factor i, jing - cg9397 gene product from transcript cg9397-ri, Camta - calmodulin-binding transcription activator, thoc5 - cg…
GO:0045893	positive regulation of transcription, DNA-templated	0.000803	0.169	2.37	7818	308	182	17	[Mef2 - myocyte enhancer factor 2, mirr - mirror, caup - caupolican, ara - araucan, oc - ocelliless, gl - glass, so - sine oculis, sd - scalloped, jumu - jumeau, onecut - cg1922 gene product from transcript cg1922-rb, Eip74EF - ecdysone-induced protein 74ef, NfI - nuclear factor i, jing - cg9397 gene product from transcript cg9397-ri, Camta - calmodulin-binding transcription activator, thoc5 - cg…
GO:1903508	positive regulation of nucleic acid-templated transcription	0.000803	0.165	2.37	7818	308	182	17	[Mef2 - myocyte enhancer factor 2, mirr - mirror, caup - caupolican, ara - araucan, oc - ocelliless, so - sine oculis, gl - glass, sd - scalloped, jumu - jumeau, onecut - cg1922 gene product from transcript cg1922-rb, Eip74EF - ecdysone-induced protein 74ef, NfI - nuclear factor i, jing - cg9397 gene product from transcript cg9397-ri, Camta - calmodulin-binding transcription activator, thoc5 - cg…
GO:0045433	male courtship behavior, veined wing generated song production	0.000837	0.167	9.04	7818	19	182	4	[fru - fruitless, Moe - moesin, Hr39 - hormone receptor-like in 39, slo - slowpoke]
GO:0007619	courtship behavior	0.000837	0.162	9.04	7818	19	182	4	[eag - ether a go-go, rut - rutabaga, Sh - shaker, gb - genderblind]
GO:0008049	male courtship behavior	0.000892	0.168	5.26	7818	49	182	6	[fru - fruitless, gb - genderblind, dlg1 - discs large 1, Moe - moesin, Hr39 - hormone receptor-like in 39, slo - slowpoke]
GO:0035114	imaginal disc-derived appendage morphogenesis	0.000899	0.165	3.07	7818	154	182	11	[mirr - mirror, ara - araucan, Exn - ephexin, mthl1 - methuselah-like 1, CG33275 - cg33275 gene product from transcript cg33275-ra, sd - scalloped, zfh2 - zn finger homeodomain 2, Cbl - cg7037 gene product from transcript cg7037-rb, jumu - jumeau, CG30456 - cg30456 gene product from transcript cg30456-rb, psq - pipsqueak]
GO:0006357	regulation of transcription by RNA polymerase II	0.000989	0.177	1.97	7818	522	182	24	[CHES-1-like - checkpoint suppressor homologue, mirr - mirror, ewg - erect wing, Mef2 - myocyte enhancer factor 2, fru - fruitless, caup - caupolican, ara - araucan, oc - ocelliless, dlg1 - discs large 1, gl - glass, so - sine oculis, sd - scalloped, onecut - cg1922 gene product from transcript cg1922-rb, psq - pipsqueak, Eip74EF - ecdysone-induced protein 74ef, Crg-1 - circadianly regulated gene…
GO: Molecular Function
GO Term	Description	P-value	FDR q-value	Enrichment	N	B	n	b	Genes
GO:0000981	RNA polymerase II transcription factor activity, sequence-specific DNA binding	6.66e-07	0.00173	4.13	7818	177	182	17	[CHES-1-like - checkpoint suppressor homologue, Mef2 - myocyte enhancer factor 2, mirr - mirror, caup - caupolican, ara - araucan, oc - ocelliless, so - sine oculis, gl - glass, vri - vrille, sd - scalloped, onecut - cg1922 gene product from transcript cg1922-rb, Eip74EF - ecdysone-induced protein 74ef, Crg-1 - circadianly regulated gene, NfI - nuclear factor i, Camta - calmodulin-binding transcr…
GO:0022832	voltage-gated channel activity	1.28e-05	0.0166	8.59	7818	35	182	7	[eag - ether a go-go, Hk - hyperkinetic, Ca-alpha1D - ca[2+]-channel protein alpha[[1]] subunit d, Sh - shaker, Ca-beta - ca2+-channel-protein-beta-subunit, ClC-a - chloride channel-a, slo - slowpoke]
GO:0005244	voltage-gated ion channel activity	1.28e-05	0.0111	8.59	7818	35	182	7	[eag - ether a go-go, Hk - hyperkinetic, Ca-alpha1D - ca[2+]-channel protein alpha[[1]] subunit d, Sh - shaker, Ca-beta - ca2+-channel-protein-beta-subunit, ClC-a - chloride channel-a, slo - slowpoke]
GO:0022843	voltage-gated cation channel activity	4.46e-05	0.029	8.89	7818	29	182	6	[eag - ether a go-go, Hk - hyperkinetic, Ca-alpha1D - ca[2+]-channel protein alpha[[1]] subunit d, Sh - shaker, Ca-beta - ca2+-channel-protein-beta-subunit, slo - slowpoke]
GO:0035254	glutamate receptor binding	4.88e-05	0.0254	32.22	7818	4	182	3	[homer - cg11324 gene product from transcript cg11324-rd, Prosap - cg30483 gene product from transcript cg30483-rb, dlg1 - discs large 1]
GO:0003700	DNA binding transcription factor activity	6.28e-05	0.0273	2.64	7818	325	182	20	[CHES-1-like - checkpoint suppressor homologue, mirr - mirror, ewg - erect wing, fru - fruitless, Mef2 - myocyte enhancer factor 2, caup - caupolican, ara - araucan, oc - ocelliless, so - sine oculis, gl - glass, vri - vrille, sd - scalloped, jumu - jumeau, onecut - cg1922 gene product from transcript cg1922-rb, Eip74EF - ecdysone-induced protein 74ef, Crg-1 - circadianly regulated gene, NfI - nu…
GO:0022839	ion gated channel activity	0.000102	0.0378	4.77	7818	81	182	9	[eag - ether a go-go, Hk - hyperkinetic, Ca-alpha1D - ca[2+]-channel protein alpha[[1]] subunit d, Ca-beta - ca2+-channel-protein-beta-subunit, Sh - shaker, ClC-a - chloride channel-a, SK - small conductance calcium-activated potassium channel, Ir68a - ionotropic receptor 68a, slo - slowpoke]
GO:0005216	ion channel activity	0.000111	0.0361	3.91	7818	121	182	11	[eag - ether a go-go, Hk - hyperkinetic, Ca-alpha1D - ca[2+]-channel protein alpha[[1]] subunit d, Ca-beta - ca2+-channel-protein-beta-subunit, Sh - shaker, ClC-a - chloride channel-a, SK - small conductance calcium-activated potassium channel, trp - transient receptor potential, olf186-F - cg11430 gene product from transcript cg11430-rb, Ir68a - ionotropic receptor 68a, slo - slowpoke]
GO:0022836	gated channel activity	0.000112	0.0323	4.71	7818	82	182	9	[eag - ether a go-go, Hk - hyperkinetic, Ca-alpha1D - ca[2+]-channel protein alpha[[1]] subunit d, Ca-beta - ca2+-channel-protein-beta-subunit, Sh - shaker, ClC-a - chloride channel-a, SK - small conductance calcium-activated potassium channel, Ir68a - ionotropic receptor 68a, slo - slowpoke]
GO:0043565	sequence-specific DNA binding	0.000121	0.0315	2.6	7818	314	182	19	[CTCF - cg8591 gene product from transcript cg8591-ra, CHES-1-like - checkpoint suppressor homologue, ewg - erect wing, Mef2 - myocyte enhancer factor 2, mirr - mirror, caup - caupolican, ara - araucan, Hmx - h6-like-homeobox, oc - ocelliless, so - sine oculis, sd - scalloped, jumu - jumeau, psq - pipsqueak, Eip74EF - ecdysone-induced protein 74ef, Crg-1 - circadianly regulated gene, Camta - calm…
GO:0022838	substrate-specific channel activity	0.000149	0.0352	3.78	7818	125	182	11	[eag - ether a go-go, Hk - hyperkinetic, Ca-alpha1D - ca[2+]-channel protein alpha[[1]] subunit d, Ca-beta - ca2+-channel-protein-beta-subunit, Sh - shaker, ClC-a - chloride channel-a, SK - small conductance calcium-activated potassium channel, trp - transient receptor potential, olf186-F - cg11430 gene product from transcript cg11430-rb, Ir68a - ionotropic receptor 68a, slo - slowpoke]
GO:0005261	cation channel activity	0.000193	0.0419	4.39	7818	88	182	9	[eag - ether a go-go, Hk - hyperkinetic, Ca-alpha1D - ca[2+]-channel protein alpha[[1]] subunit d, Ca-beta - ca2+-channel-protein-beta-subunit, Sh - shaker, SK - small conductance calcium-activated potassium channel, olf186-F - cg11430 gene product from transcript cg11430-rb, trp - transient receptor potential, slo - slowpoke]
GO:0022803	passive transmembrane transporter activity	0.000197	0.0394	3.66	7818	129	182	11	[eag - ether a go-go, Hk - hyperkinetic, Ca-alpha1D - ca[2+]-channel protein alpha[[1]] subunit d, Ca-beta - ca2+-channel-protein-beta-subunit, Sh - shaker, ClC-a - chloride channel-a, SK - small conductance calcium-activated potassium channel, trp - transient receptor potential, olf186-F - cg11430 gene product from transcript cg11430-rb, Ir68a - ionotropic receptor 68a, slo - slowpoke]
GO:0015267	channel activity	0.000197	0.0366	3.66	7818	129	182	11	[eag - ether a go-go, Hk - hyperkinetic, Ca-alpha1D - ca[2+]-channel protein alpha[[1]] subunit d, Ca-beta - ca2+-channel-protein-beta-subunit, Sh - shaker, ClC-a - chloride channel-a, SK - small conductance calcium-activated potassium channel, trp - transient receptor potential, olf186-F - cg11430 gene product from transcript cg11430-rb, Ir68a - ionotropic receptor 68a, slo - slowpoke]
GO:0003705	transcription factor activity, RNA polymerase II distal enhancer sequence-specific binding	0.000252	0.0438	6.61	7818	39	182	6	[Mef2 - myocyte enhancer factor 2, caup - caupolican, ara - araucan, so - sine oculis, gl - glass, sd - scalloped]
GO:0016301	kinase activity	0.000268	0.0437	2.61	7818	280	182	17	[l(1)G0196 - lethal (1) g0196, dlg1 - discs large 1, Slob - slowpoke binding protein, hppy - happyhour, dnt - doughnut on 2, CG31145 - cg31145 gene product from transcript cg31145-rc, smi35A - smell impaired 35a, eag - ether a go-go, gish - gilgamesh, cdi - center divider, Dyrk3 - cg40478 gene product from transcript cg40478-re, rdgA - retinal degeneration a, pyd - polychaetoid, wts - warts, Ipk1…
GO:0016247	channel regulator activity	0.000415	0.0636	10.74	7818	16	182	4	[inaF-D - cg42563 gene product from transcript cg42563-rb, Hk - hyperkinetic, inaF-C - cg34321 gene product from transcript cg34321-ra, Slip1 - cg1783 gene product from transcript cg1783-ra]
GO:0005249	voltage-gated potassium channel activity	0.000837	0.121	9.04	7818	19	182	4	[eag - ether a go-go, Hk - hyperkinetic, Sh - shaker, slo - slowpoke]
GO:0001077	transcriptional activator activity, RNA polymerase II proximal promoter sequence-specific DNA binding	0.000995	0.136	5.15	7818	50	182	6	[Mef2 - myocyte enhancer factor 2, Camta - calmodulin-binding transcription activator, oc - ocelliless, Pdp1 - par-domain protein 1, onecut - cg1922 gene product from transcript cg1922-rb, Eip74EF - ecdysone-induced protein 74ef]
GO: Cellular Component
GO Term	Description	P-value	FDR q-value	Enrichment	N	B	n	b	Genes
GO:0034702	ion channel complex	3.55e-06	0.00441	7.16	7818	54	182	9	[eag - ether a go-go, Hk - hyperkinetic, Ca-alpha1D - ca[2+]-channel protein alpha[[1]] subunit d, Prosap - cg30483 gene product from transcript cg30483-rb, Ca-beta - ca2+-channel-protein-beta-subunit, Sh - shaker, dlg1 - discs large 1, trp - transient receptor potential, slo - slowpoke]
GO:1990351	transporter complex	3.78e-06	0.00235	6.23	7818	69	182	10	[tomboy40 - cg8330 gene product from transcript cg8330-ra, eag - ether a go-go, Hk - hyperkinetic, Ca-alpha1D - ca[2+]-channel protein alpha[[1]] subunit d, Prosap - cg30483 gene product from transcript cg30483-rb, Ca-beta - ca2+-channel-protein-beta-subunit, Sh - shaker, dlg1 - discs large 1, trp - transient receptor potential, slo - slowpoke]
GO:1902495	transmembrane transporter complex	1.51e-05	0.00623	6.04	7818	64	182	9	[eag - ether a go-go, Hk - hyperkinetic, Ca-alpha1D - ca[2+]-channel protein alpha[[1]] subunit d, Prosap - cg30483 gene product from transcript cg30483-rb, Ca-beta - ca2+-channel-protein-beta-subunit, Sh - shaker, dlg1 - discs large 1, trp - transient receptor potential, slo - slowpoke]
GO:0034703	cation channel complex	2.26e-05	0.00703	7.91	7818	38	182	7	[eag - ether a go-go, Hk - hyperkinetic, Ca-alpha1D - ca[2+]-channel protein alpha[[1]] subunit d, Sh - shaker, Ca-beta - ca2+-channel-protein-beta-subunit, trp - transient receptor potential, slo - slowpoke]
GO:0008076	voltage-gated potassium channel complex	0.000172	0.0428	13.22	7818	13	182	4	[eag - ether a go-go, Hk - hyperkinetic, Sh - shaker, slo - slowpoke]
GO:0098590	plasma membrane region	0.000223	0.0461	3.17	7818	176	182	13	[Ca-alpha1D - ca[2+]-channel protein alpha[[1]] subunit d, kst - karst, Shroom - cg34379 gene product from transcript cg34379-rd, dlg1 - discs large 1, trp - transient receptor potential, slo - slowpoke, RhoGEF2 - cg9635 gene product from transcript cg9635-rf, pyd - polychaetoid, Prosap - cg30483 gene product from transcript cg30483-rb, Exn - ephexin, ClC-a - chloride channel-a, Moe - moesin, sli…
GO:0034705	potassium channel complex	0.000237	0.042	12.27	7818	14	182	4	[eag - ether a go-go, Hk - hyperkinetic, Sh - shaker, slo - slowpoke]
GO:1990023	mitotic spindle midzone	0.000539	0.0837	42.96	7818	2	182	2	[Moe - moesin, slik - sterile20-like kinase]

## Sheet: d1vsd6_dark_up
Table S2: Enriched GO terms identified for day 1 vs day 6 dark upregulated genes.
GO: Biological Process
GO Term	Description	P-value	FDR q-value	Enrichment	N	B	n	b	Genes
GO:0051707	response to other organism	1.02e-07	0.000732	5.31	7818	251	88	15	[AttA - attacin-a, Drsl4 - drosomycin-like 4, Dro - drosocin, cathD - cg1548 gene product from transcript cg1548-ra, TotM - turandot m, AttB - attacin-b, TotX - turandot x, TotC - turandot c, jumu - jumeau, Npl4 - npl4 ortholog, Lectin-galC1 - galactose-specific c-type lectin, CG34215 - cg34215 gene product from transcript cg34215-ra, DptB - diptericin b, Drsl5 - drosomycin-like 5, TotA - turando…
GO:0043207	response to external biotic stimulus	1.54e-07	0.000553	5.15	7818	259	88	15	[AttA - attacin-a, Drsl4 - drosomycin-like 4, Dro - drosocin, cathD - cg1548 gene product from transcript cg1548-ra, TotM - turandot m, AttB - attacin-b, TotX - turandot x, TotC - turandot c, jumu - jumeau, Npl4 - npl4 ortholog, Lectin-galC1 - galactose-specific c-type lectin, CG34215 - cg34215 gene product from transcript cg34215-ra, DptB - diptericin b, Drsl5 - drosomycin-like 5, TotA - turando…
GO:0009607	response to biotic stimulus	1.54e-07	0.000368	5.15	7818	259	88	15	[AttA - attacin-a, Drsl4 - drosomycin-like 4, Dro - drosocin, cathD - cg1548 gene product from transcript cg1548-ra, TotM - turandot m, AttB - attacin-b, TotX - turandot x, TotC - turandot c, jumu - jumeau, Npl4 - npl4 ortholog, Lectin-galC1 - galactose-specific c-type lectin, CG34215 - cg34215 gene product from transcript cg34215-ra, DptB - diptericin b, Drsl5 - drosomycin-like 5, TotA - turando…
GO:0051704	multi-organism process	5.45e-07	0.000977	4.36	7818	326	88	16	[AttA - attacin-a, Drsl4 - drosomycin-like 4, Dro - drosocin, cathD - cg1548 gene product from transcript cg1548-ra, TotM - turandot m, AttB - attacin-b, TotX - turandot x, TotC - turandot c, jumu - jumeau, Est-6 - esterase 6, Npl4 - npl4 ortholog, Lectin-galC1 - galactose-specific c-type lectin, CG34215 - cg34215 gene product from transcript cg34215-ra, DptB - diptericin b, Drsl5 - drosomycin-li…
GO:0019731	antibacterial humoral response	2.85e-06	0.00408	21.15	7818	21	88	5	[AttA - attacin-a, Lectin-galC1 - galactose-specific c-type lectin, Dro - drosocin, AttB - attacin-b, DptB - diptericin b]
GO:0098542	defense response to other organism	1.05e-05	0.0125	5.01	7818	195	88	11	[AttA - attacin-a, Lectin-galC1 - galactose-specific c-type lectin, Dro - drosocin, Drsl4 - drosomycin-like 4, cathD - cg1548 gene product from transcript cg1548-ra, AttB - attacin-b, TotM - turandot m, CG34215 - cg34215 gene product from transcript cg34215-ra, Drsl5 - drosomycin-like 5, DptB - diptericin b, jumu - jumeau]
GO:0009617	response to bacterium	1.38e-05	0.0142	5.42	7818	164	88	10	[AttA - attacin-a, Dro - drosocin, Lectin-galC1 - galactose-specific c-type lectin, cathD - cg1548 gene product from transcript cg1548-ra, TotM - turandot m, AttB - attacin-b, DptB - diptericin b, TotX - turandot x, TotA - turandot a, TotC - turandot c]
GO:0009605	response to external stimulus	2.34e-05	0.021	2.97	7818	538	88	18	[CG6188 - cg6188 gene product from transcript cg6188-ra, AttA - attacin-a, Drsl4 - drosomycin-like 4, Dro - drosocin, cathD - cg1548 gene product from transcript cg1548-ra, AttB - attacin-b, TotM - turandot m, TotX - turandot x, Slob - slowpoke binding protein, TotC - turandot c, jumu - jumeau, Npl4 - npl4 ortholog, Lectin-galC1 - galactose-specific c-type lectin, CG9236 - cg9236 gene product fro…
GO:0030431	sleep	4.99e-05	0.0397	6.02	7818	118	88	8	[bgm - bubblegum, AttA - attacin-a, Cyp6g1 - cg8453 gene product from transcript cg8453-ra, CG8435 - cg8435 gene product from transcript cg8435-ra, CG8329 - cg8329 gene product from transcript cg8329-ra, Iris - cg4715 gene product from transcript cg4715-ra, Amy-p - amylase proximal, CG16926 - cg16926 gene product from transcript cg16926-ra]
GO:0006952	defense response	5.33e-05	0.0382	3.88	7818	275	88	12	[CG10433 - cg10433 gene product from transcript cg10433-ra, AttA - attacin-a, Lectin-galC1 - galactose-specific c-type lectin, Dro - drosocin, Drsl4 - drosomycin-like 4, cathD - cg1548 gene product from transcript cg1548-ra, AttB - attacin-b, TotM - turandot m, CG34215 - cg34215 gene product from transcript cg34215-ra, Drsl5 - drosomycin-like 5, DptB - diptericin b, jumu - jumeau]
GO:0050830	defense response to Gram-positive bacterium	6.04e-05	0.0394	11.69	7818	38	88	5	[AttA - attacin-a, Dro - drosocin, AttB - attacin-b, TotM - turandot m, DptB - diptericin b]
GO:0009109	coenzyme catabolic process	0.000125	0.0749	88.84	7818	2	88	2	[CG6188 - cg6188 gene product from transcript cg6188-ra, CG8665 - cg8665 gene product from transcript cg8665-ra]
GO:0046689	response to mercury ion	0.000125	0.0691	88.84	7818	2	88	2	[Cyp6g1 - cg8453 gene product from transcript cg8453-ra, TotA - turandot a]
GO:0019730	antimicrobial humoral response	0.000154	0.0787	9.66	7818	46	88	5	[AttA - attacin-a, Lectin-galC1 - galactose-specific c-type lectin, Dro - drosocin, AttB - attacin-b, DptB - diptericin b]
GO:0006805	xenobiotic metabolic process	0.000156	0.0747	26.65	7818	10	88	3	[Cyp6g1 - cg8453 gene product from transcript cg8453-ra, St1 - sulfotransferase 1, CG17322 - cg17322 gene product from transcript cg17322-rb]
GO:0036296	response to increased oxygen levels	0.000213	0.0955	24.23	7818	11	88	3	[AttA - attacin-a, AttB - attacin-b, DptB - diptericin b]
GO:0055093	response to hyperoxia	0.000213	0.0899	24.23	7818	11	88	3	[AttA - attacin-a, AttB - attacin-b, DptB - diptericin b]
GO:0034605	cellular response to heat	0.000478	0.19	10.77	7818	33	88	4	[TotM - turandot m, TotX - turandot x, TotA - turandot a, TotC - turandot c]
GO:0006959	humoral immune response	0.000729	0.275	6.94	7818	64	88	5	[AttA - attacin-a, Lectin-galC1 - galactose-specific c-type lectin, Dro - drosocin, AttB - attacin-b, DptB - diptericin b]
GO:1901607	alpha-amino acid biosynthetic process	0.000826	0.296	9.35	7818	38	88	4	[CG6188 - cg6188 gene product from transcript cg6188-ra, CG5840 - cg5840 gene product from transcript cg5840-rc, CG10184 - cg10184 gene product from transcript cg10184-ra, CG1315 - cg1315 gene product from transcript cg1315-rb]
GO: Molecular Function
GO Term	Description	P-value	FDR q-value	Enrichment	N	B	n	b	Genes
GO:0052689	carboxylic ester hydrolase activity	0.000729	1	6.94	7818	64	88	5	[dob - doppelganger von brummer, CG4757 - cg4757 gene product from transcript cg4757-rb, Est-6 - esterase 6, Yp2 - yolk protein 2, Yp1 - yolk protein 1]
GO: Cellular Component
GO Term	Description	P-value	FDR q-value	Enrichment	N	B	n	b	Genes
GO:0005576	extracellular region	5.17e-09	6.42e-06	5.64	7818	268	88	17	[Drsl4 - drosomycin-like 4, Dro - drosocin, cathD - cg1548 gene product from transcript cg1548-ra, TotM - turandot m, AttB - attacin-b, CheA87a - chemosensory protein a 87a, TotX - turandot x, TotC - turandot c, Est-6 - esterase 6, yellow-d - cg9889 gene product from transcript cg9889-ra, Rfabg - retinoid- and fatty acid-binding glycoprotein, Lectin-galC1 - galactose-specific c-type lectin, Drsl5…
GO:0005615	extracellular space	2.88e-07	0.000179	4.57	7818	311	88	16	[CG10433 - cg10433 gene product from transcript cg10433-ra, AttA - attacin-a, TotM - turandot m, S-Lap7 - sperm-leucylaminopeptidase 7, AttB - attacin-b, CG4757 - cg4757 gene product from transcript cg4757-rb, TotX - turandot x, TotC - turandot c, Sfp70A4 - seminal fluid protein 70a4, Est-6 - esterase 6, Rfabg - retinoid- and fatty acid-binding glycoprotein, CCHa2 - cchamide-2, CG43319 - cg43319 …
GO:0044421	extracellular region part	1.86e-05	0.00769	3.32	7818	428	88	16	[CG10433 - cg10433 gene product from transcript cg10433-ra, AttA - attacin-a, TotM - turandot m, S-Lap7 - sperm-leucylaminopeptidase 7, AttB - attacin-b, CG4757 - cg4757 gene product from transcript cg4757-rb, TotX - turandot x, TotC - turandot c, Sfp70A4 - seminal fluid protein 70a4, Est-6 - esterase 6, Rfabg - retinoid- and fatty acid-binding glycoprotein, CCHa2 - cchamide-2, CG43319 - cg43319 …

## Sheet: d1vsd6_dark_down
Table S2: Enriched GO terms identified for day 1 vs day 6 dark downregulated genes.
GO: Biological Process
GO Term	Description	P-value	FDR q-value	Enrichment	N	B	n	b	Genes
GO:0040003	chitin-based cuticle development	4.63e-34	3.32e-30	9.94	7818	93	372	44	[dp - dumpy, pot - papillote, Duox - dual oxidase, resilin - cg15920 gene product from transcript cg15920-ra, Cht5 - cg9307 gene product from transcript cg9307-ra, Gasp - cg10287 gene product from transcript cg10287-rb, grh - grainy head, TwdlT - tweedlet, Cpr92F - cuticular protein 92f, Cpr47Ea - cuticular protein 47ea, Acp65Aa - cg10297 gene product from transcript cg10297-ra, Cht7 - cg1869 gen…
GO:0042335	cuticle development	1.35e-30	4.83e-27	8.56	7818	108	372	44	[dp - dumpy, pot - papillote, Duox - dual oxidase, resilin - cg15920 gene product from transcript cg15920-ra, Cht5 - cg9307 gene product from transcript cg9307-ra, Gasp - cg10287 gene product from transcript cg10287-rb, grh - grainy head, TwdlT - tweedlet, Cpr92F - cuticular protein 92f, Cpr47Ea - cuticular protein 47ea, Acp65Aa - cg10297 gene product from transcript cg10297-ra, Cht7 - cg1869 gen…
GO:0006030	chitin metabolic process	8.39e-16	2.01e-12	8.56	7818	54	372	22	[CG13643 - cg13643 gene product from transcript cg13643-re, CG13183 - cg13183 gene product from transcript cg13183-ra, CG8192 - cg8192 gene product from transcript cg8192-ra, Cda4 - chitin deacetylase-like 4, CG13676 - cg13676 gene product from transcript cg13676-rb, CG13188 - cg13188 gene product from transcript cg13188-rb, CG14304 - cg14304 gene product from transcript cg14304-ra, Peritrophin-A…
GO:0048856	anatomical structure development	3.95e-15	7.08e-12	1.99	7818	1255	372	119	[CG9634 - cg9634 gene product from transcript cg9634-ra, Mdr65 - multiple drug resistance 65, fz - frizzled, sas - stranded at second, Mmp1 - matrix metalloproteinase 1, dlp - dally-like, Cht5 - cg9307 gene product from transcript cg9307-ra, Acp65Aa - cg10297 gene product from transcript cg10297-ra, aret - arrest, W - wrinkled, N - notch, fng - fringe, Sb - stubble, spz5 - spatzle 5, Cry - crysta…
GO:0006040	amino sugar metabolic process	7.07e-15	1.01e-11	7.44	7818	65	372	23	[CG13643 - cg13643 gene product from transcript cg13643-re, CG13183 - cg13183 gene product from transcript cg13183-ra, CG8192 - cg8192 gene product from transcript cg8192-ra, Cda4 - chitin deacetylase-like 4, CG13676 - cg13676 gene product from transcript cg13676-rb, CG13188 - cg13188 gene product from transcript cg13188-rb, Gfat1 - glutamine:fructose-6-phosphate aminotransferase 1, CG14304 - cg1…
GO:1901071	glucosamine-containing compound metabolic process	1.75e-14	2.09e-11	7.58	7818	61	372	22	[CG13643 - cg13643 gene product from transcript cg13643-re, CG13183 - cg13183 gene product from transcript cg13183-ra, CG8192 - cg8192 gene product from transcript cg8192-ra, Cda4 - chitin deacetylase-like 4, CG13188 - cg13188 gene product from transcript cg13188-rb, CG13676 - cg13676 gene product from transcript cg13676-rb, CG14304 - cg14304 gene product from transcript cg14304-ra, Peritrophin-A…
GO:0006022	aminoglycan metabolic process	1.1e-12	1.13e-09	6.04	7818	80	372	23	[CG3038 - cg3038 gene product from transcript cg3038-rb, CG13643 - cg13643 gene product from transcript cg13643-re, CG13183 - cg13183 gene product from transcript cg13183-ra, CG8192 - cg8192 gene product from transcript cg8192-ra, Cda4 - chitin deacetylase-like 4, CG13676 - cg13676 gene product from transcript cg13676-rb, CG13188 - cg13188 gene product from transcript cg13188-rb, CG14304 - cg1430…
GO:0032502	developmental process	6.95e-12	6.23e-09	1.65	7818	1876	372	147	[5-HT2 - serotonin receptor 2, Inx2 - innexin 2, CG9634 - cg9634 gene product from transcript cg9634-ra, e - ebony, CG17211 - cg17211 gene product from transcript cg17211-ra, Mdr65 - multiple drug resistance 65, sas - stranded at second, fz - frizzled, Mmp1 - matrix metalloproteinase 1, dlp - dally-like, Cht5 - cg9307 gene product from transcript cg9307-ra, uif - uninflatable, cv-2 - crossveinles…
GO:0007155	cell adhesion	4.01e-11	3.19e-08	4.26	7818	138	372	28	[fw - furrowed, how - held out wings, ds - dachsous, Swim - secreted wg-interacting molecule, fz - frizzled, Mmp1 - matrix metalloproteinase 1, sprt - sprite, LanB1 - cg7123 gene product from transcript cg7123-ra, Fas2 - fasciclin 2, Cad74A - cadherin 74a, mys - myospheroid, hbs - hibris, N - notch, Fas3 - fasciclin 3, CG16857 - cg16857 gene product from transcript cg16857-ra, zye - cg5847 gene p…
GO:0022610	biological adhesion	4.8e-11	3.44e-08	4.23	7818	139	372	28	[fw - furrowed, how - held out wings, ds - dachsous, Swim - secreted wg-interacting molecule, fz - frizzled, Mmp1 - matrix metalloproteinase 1, sprt - sprite, LanB1 - cg7123 gene product from transcript cg7123-ra, Fas2 - fasciclin 2, Cad74A - cadherin 74a, mys - myospheroid, hbs - hibris, N - notch, CG16857 - cg16857 gene product from transcript cg16857-ra, Fas3 - fasciclin 3, zye - cg5847 gene p…
GO:0035159	regulation of tube length, open tracheal system	7.94e-10	5.18e-07	8.54	7818	32	372	13	[fj - four-jointed, ds - dachsous, conv - convoluted, serp - serpentine, fz - frizzled, verm - vermiform, Mmp1 - matrix metalloproteinase 1, knk - knickkopf, Fas2 - fasciclin 2, kkv - krotzkopf verkehrt, grh - grainy head, ft - fat, nrv2 - nervana 2]
GO:0035151	regulation of tube size, open tracheal system	2.05e-09	1.22e-06	6.71	7818	47	372	15	[fj - four-jointed, ds - dachsous, conv - convoluted, fz - frizzled, serp - serpentine, verm - vermiform, Mmp1 - matrix metalloproteinase 1, obst-A - obstructor-a, knk - knickkopf, Fas2 - fasciclin 2, kkv - krotzkopf verkehrt, Gasp - cg10287 gene product from transcript cg10287-rb, grh - grainy head, ft - fat, nrv2 - nervana 2]
GO:0007156	homophilic cell adhesion via plasma membrane adhesion molecules	7.02e-09	3.87e-06	8.14	7818	31	372	12	[Fas2 - fasciclin 2, CG16857 - cg16857 gene product from transcript cg16857-ra, Fas3 - fasciclin 3, fw - furrowed, ds - dachsous, Cad99C - cadherin 99c, Cad96Ca - cadherin 96ca, Cad87A - cadherin 87a, Cad74A - cadherin 74a, ft - fat, fz - frizzled, hbs - hibris]
GO:0017144	drug metabolic process	7.05e-09	3.61e-06	3.35	7818	182	372	29	[CG13643 - cg13643 gene product from transcript cg13643-re, CG8192 - cg8192 gene product from transcript cg8192-ra, Cda4 - chitin deacetylase-like 4, e - ebony, Duox - dual oxidase, obst-B - obstructor-b, serp - serpentine, verm - vermiform, CG14608 - cg14608 gene product from transcript cg14608-rc, Cda5 - chitin deacetylase-like 5, Cht5 - cg9307 gene product from transcript cg9307-ra, Gasp - cg1…
GO:0035150	regulation of tube size	7.28e-09	3.48e-06	6.18	7818	51	372	15	[fj - four-jointed, ds - dachsous, conv - convoluted, fz - frizzled, serp - serpentine, verm - vermiform, Mmp1 - matrix metalloproteinase 1, knk - knickkopf, obst-A - obstructor-a, Fas2 - fasciclin 2, kkv - krotzkopf verkehrt, Gasp - cg10287 gene product from transcript cg10287-rb, grh - grainy head, ft - fat, nrv2 - nervana 2]
GO:0098742	cell-cell adhesion via plasma-membrane adhesion molecules	9.8e-09	4.39e-06	6.06	7818	52	372	15	[fw - furrowed, CG16857 - cg16857 gene product from transcript cg16857-ra, Fas3 - fasciclin 3, ds - dachsous, Cad99C - cadherin 99c, fz - frizzled, scb - scab, Fas2 - fasciclin 2, Cad96Ca - cadherin 96ca, Cad74A - cadherin 74a, Cad87A - cadherin 87a, ft - fat, mys - myospheroid, hbs - hibris, N - notch]
GO:0035152	regulation of tube architecture, open tracheal system	1.29e-08	5.42e-06	4.91	7818	77	372	18	[fj - four-jointed, ds - dachsous, conv - convoluted, serp - serpentine, fz - frizzled, verm - vermiform, Mmp1 - matrix metalloproteinase 1, obst-A - obstructor-a, knk - knickkopf, Fas2 - fasciclin 2, kkv - krotzkopf verkehrt, uif - uninflatable, Gasp - cg10287 gene product from transcript cg10287-rb, grh - grainy head, ft - fat, mys - myospheroid, nrv2 - nervana 2, DAAM - dishevelled associated …
GO:0042067	establishment of ommatidial planar polarity	2.53e-08	1.01e-05	8.26	7818	28	372	11	[fj - four-jointed, d - dachs, pk - prickle, fw - furrowed, ds - dachsous, Dl - delta, ft - fat, fz - frizzled, hbs - hibris, aos - argos, N - notch]
GO:0008362	chitin-based embryonic cuticle biosynthetic process	3.77e-08	1.42e-05	10.51	7818	18	372	9	[dp - dumpy, kkv - krotzkopf verkehrt, pot - papillote, Gasp - cg10287 gene product from transcript cg10287-rb, grh - grainy head, obst-A - obstructor-a, knk - knickkopf, Cht2 - chitinase 2, pio - piopio]
GO:0048067	cuticle pigmentation	1.84e-07	6.59e-05	7.01	7818	33	372	11	[Pu - punch, kkv - krotzkopf verkehrt, yellow-h - cg1629 gene product from transcript cg1629-ra, yellow-e - cg9792 gene product from transcript cg9792-ra, e - ebony, Duox - dual oxidase, yellow-d2 - cg9891 gene product from transcript cg9891-ra, CG10625 - cg10625 gene product from transcript cg10625-rj, CG9134 - cg9134 gene product from transcript cg9134-rb, yellow-c - cg4182 gene product from tr…
GO:0006032	chitin catabolic process	7.01e-07	0.000239	9.34	7818	18	372	8	[Cht6 - cg43374 gene product from transcript cg43374-rc, Cht5 - cg9307 gene product from transcript cg9307-ra, Cda4 - chitin deacetylase-like 4, serp - serpentine, verm - vermiform, Cht7 - cg1869 gene product from transcript cg1869-ra, Cda5 - chitin deacetylase-like 5, Cht2 - chitinase 2]
GO:0016339	calcium-dependent cell-cell adhesion via plasma membrane cell adhesion molecules	1.16e-06	0.000379	8.85	7818	19	372	8	[ds - dachsous, Cad99C - cadherin 99c, Cad87A - cadherin 87a, Cad74A - cadherin 74a, Cad96Ca - cadherin 96ca, ft - fat, mys - myospheroid, scb - scab]
GO:1901072	glucosamine-containing compound catabolic process	1.86e-06	0.000579	8.41	7818	20	372	8	[Cht6 - cg43374 gene product from transcript cg43374-rc, Cht5 - cg9307 gene product from transcript cg9307-ra, Cda4 - chitin deacetylase-like 4, serp - serpentine, verm - vermiform, Cht7 - cg1869 gene product from transcript cg1869-ra, Cda5 - chitin deacetylase-like 5, Cht2 - chitinase 2]
GO:0046348	amino sugar catabolic process	1.86e-06	0.000554	8.41	7818	20	372	8	[Cht6 - cg43374 gene product from transcript cg43374-rc, Cht5 - cg9307 gene product from transcript cg9307-ra, Cda4 - chitin deacetylase-like 4, serp - serpentine, verm - vermiform, Cht7 - cg1869 gene product from transcript cg1869-ra, Cda5 - chitin deacetylase-like 5, Cht2 - chitinase 2]
GO:0032501	multicellular organismal process	2.43e-06	0.000698	1.52	7818	1421	372	103	[bmm - brummer, Inx2 - innexin 2, e - ebony, NLaz - neural lazarillo, Mdr65 - multiple drug resistance 65, CG10226 - cg10226 gene product from transcript cg10226-ra, sas - stranded at second, fz - frizzled, Mmp1 - matrix metalloproteinase 1, dlp - dally-like, Cht5 - cg9307 gene product from transcript cg9307-ra, cv-2 - crossveinless 2, Oamb - octopamine receptor in mushroom bodies, aret - arrest,…
GO:0098609	cell-cell adhesion	2.59e-06	0.000714	4.09	7818	77	372	15	[fw - furrowed, Fas3 - fasciclin 3, CG16857 - cg16857 gene product from transcript cg16857-ra, ds - dachsous, Cad99C - cadherin 99c, fz - frizzled, scb - scab, Fas2 - fasciclin 2, Cad87A - cadherin 87a, Cad74A - cadherin 74a, Cad96Ca - cadherin 96ca, ft - fat, mys - myospheroid, hbs - hibris, N - notch]
GO:0043473	pigmentation	2.65e-06	0.000705	5.04	7818	50	372	12	[Pu - punch, kkv - krotzkopf verkehrt, yellow-h - cg1629 gene product from transcript cg1629-ra, yellow-e - cg9792 gene product from transcript cg9792-ra, e - ebony, Duox - dual oxidase, yellow-d2 - cg9891 gene product from transcript cg9891-ra, ltd - lightoid, CG10625 - cg10625 gene product from transcript cg10625-rj, CG9134 - cg9134 gene product from transcript cg9134-rb, yellow-c - cg4182 gene…
GO:0048066	developmental pigmentation	2.65e-06	0.000679	5.04	7818	50	372	12	[Pu - punch, kkv - krotzkopf verkehrt, yellow-h - cg1629 gene product from transcript cg1629-ra, yellow-e - cg9792 gene product from transcript cg9792-ra, e - ebony, Duox - dual oxidase, yellow-d2 - cg9891 gene product from transcript cg9891-ra, ltd - lightoid, CG10625 - cg10625 gene product from transcript cg10625-rj, CG9134 - cg9134 gene product from transcript cg9134-rb, yellow-c - cg4182 gene…
GO:0022404	molting cycle process	4.33e-06	0.00107	7.64	7818	22	372	8	[Cht6 - cg43374 gene product from transcript cg43374-rc, Cht5 - cg9307 gene product from transcript cg9307-ra, dp - dumpy, pot - papillote, e - ebony, Cht7 - cg1869 gene product from transcript cg1869-ra, Cht2 - chitinase 2, pio - piopio]
GO:0042438	melanin biosynthetic process	1.18e-05	0.00282	13.14	7818	8	372	5	[yellow-h - cg1629 gene product from transcript cg1629-ra, yellow-e - cg9792 gene product from transcript cg9792-ra, e - ebony, yellow-d2 - cg9891 gene product from transcript cg9891-ra, yellow-c - cg4182 gene product from transcript cg4182-ra]
GO:0006026	aminoglycan catabolic process	1.79e-05	0.00414	6.47	7818	26	372	8	[Cht6 - cg43374 gene product from transcript cg43374-rc, Cht5 - cg9307 gene product from transcript cg9307-ra, Cda4 - chitin deacetylase-like 4, serp - serpentine, verm - vermiform, Cht7 - cg1869 gene product from transcript cg1869-ra, Cda5 - chitin deacetylase-like 5, Cht2 - chitinase 2]
GO:0046189	phenol-containing compound biosynthetic process	2.42e-05	0.00542	9.01	7818	14	372	6	[yellow-h - cg1629 gene product from transcript cg1629-ra, yellow-e - cg9792 gene product from transcript cg9792-ra, e - ebony, yellow-d2 - cg9891 gene product from transcript cg9891-ra, yellow-c - cg4182 gene product from transcript cg4182-ra, ple - pale]
GO:0006035	cuticle chitin biosynthetic process	2.43e-05	0.00528	16.81	7818	5	372	4	[kkv - krotzkopf verkehrt, CG13183 - cg13183 gene product from transcript cg13183-ra, CG13188 - cg13188 gene product from transcript cg13188-rb, knk - knickkopf]
GO:0032504	multicellular organism reproduction	3.22e-05	0.00678	3.2	7818	105	372	16	[Ccp84Ad - cg2341 gene product from transcript cg2341-ra, NLaz - neural lazarillo, Peritrophin-A - peritrophin a, CG2650 - cg2650 gene product from transcript cg2650-ra, Aph-4 - alkaline phosphatase 4, CG14259 - cg14259 gene product from transcript cg14259-ra, Obp56e - odorant-binding protein 56e, CG42326 - cg42326 gene product from transcript cg42326-rc, CG14457 - cg14457 gene product from trans…
GO:0007424	open tracheal system development	3.22e-05	0.00659	3.2	7818	105	372	16	[dp - dumpy, conv - convoluted, serp - serpentine, Ptp10D - protein tyrosine phosphatase 10d, verm - vermiform, Mmp1 - matrix metalloproteinase 1, knk - knickkopf, kkv - krotzkopf verkehrt, grh - grainy head, esg - escargot, Dl - delta, nrv2 - nervana 2, DAAM - dishevelled associated activator of morphogenesis, W - wrinkled, N - notch, pio - piopio]
GO:0060541	respiratory system development	3.22e-05	0.00641	3.2	7818	105	372	16	[dp - dumpy, conv - convoluted, serp - serpentine, Ptp10D - protein tyrosine phosphatase 10d, verm - vermiform, Mmp1 - matrix metalloproteinase 1, knk - knickkopf, kkv - krotzkopf verkehrt, grh - grainy head, esg - escargot, Dl - delta, nrv2 - nervana 2, DAAM - dishevelled associated activator of morphogenesis, W - wrinkled, N - notch, pio - piopio]
GO:0000003	reproduction	4.59e-05	0.00889	3.11	7818	108	372	16	[Ccp84Ad - cg2341 gene product from transcript cg2341-ra, NLaz - neural lazarillo, Peritrophin-A - peritrophin a, CG2650 - cg2650 gene product from transcript cg2650-ra, Aph-4 - alkaline phosphatase 4, CG14259 - cg14259 gene product from transcript cg14259-ra, Obp56e - odorant-binding protein 56e, CG42326 - cg42326 gene product from transcript cg42326-rc, CG14457 - cg14457 gene product from trans…
GO:0044550	secondary metabolite biosynthetic process	5.67e-05	0.0107	5.6	7818	30	372	8	[bond - james bond, yellow-h - cg1629 gene product from transcript cg1629-ra, yellow-e - cg9792 gene product from transcript cg9792-ra, e - ebony, yellow-d2 - cg9891 gene product from transcript cg9891-ra, ltd - lightoid, yellow-c - cg4182 gene product from transcript cg4182-ra, CG31121 - cg31121 gene product from transcript cg31121-ra]
GO:0006031	chitin biosynthetic process	7.01e-05	0.0129	14.01	7818	6	372	4	[kkv - krotzkopf verkehrt, CG13183 - cg13183 gene product from transcript cg13183-ra, CG13188 - cg13188 gene product from transcript cg13188-rb, knk - knickkopf]
GO:0006034	cuticle chitin metabolic process	7.01e-05	0.0126	14.01	7818	6	372	4	[kkv - krotzkopf verkehrt, CG13183 - cg13183 gene product from transcript cg13183-ra, CG13188 - cg13188 gene product from transcript cg13188-rb, knk - knickkopf]
GO:1901073	glucosamine-containing compound biosynthetic process	7.01e-05	0.0123	14.01	7818	6	372	4	[kkv - krotzkopf verkehrt, CG13183 - cg13183 gene product from transcript cg13183-ra, CG13188 - cg13188 gene product from transcript cg13188-rb, knk - knickkopf]
GO:0007451	dorsal/ventral lineage restriction, imaginal disc	7.01e-05	0.012	14.01	7818	6	372	4	[Ser - serrate, Dl - delta, N - notch, fng - fringe]
GO:0048803	imaginal disc-derived male genitalia morphogenesis	8.82e-05	0.0147	7.42	7818	17	372	6	[Fas2 - fasciclin 2, rpr - reaper, Pvr - pdgf- and vegf-receptor related, scaf - scarface, mys - myospheroid, N - notch]
GO:0001736	establishment of planar polarity	0.000102	0.0166	3.85	7818	60	372	11	[fj - four-jointed, d - dachs, pk - prickle, fw - furrowed, ds - dachsous, Dl - delta, ft - fat, fz - frizzled, hbs - hibris, aos - argos, N - notch]
GO:0007164	establishment of tissue polarity	0.000102	0.0162	3.85	7818	60	372	11	[fj - four-jointed, d - dachs, pk - prickle, fw - furrowed, ds - dachsous, ft - fat, Dl - delta, fz - frizzled, hbs - hibris, aos - argos, N - notch]
GO:0040005	chitin-based cuticle attachment to epithelium	0.000107	0.0167	21.02	7818	3	372	3	[dp - dumpy, pot - papillote, pio - piopio]
GO:0007508	larval heart development	0.000107	0.0163	21.02	7818	3	372	3	[scb - scab, mys - myospheroid, prc - pericardin]
GO:0007157	heterophilic cell-cell adhesion via plasma membrane cell adhesion molecules	0.000119	0.0178	5.88	7818	25	372	7	[Fas3 - fasciclin 3, ds - dachsous, ft - fat, scb - scab, mys - myospheroid, hbs - hibris, N - notch]
GO:0035126	post-embryonic genitalia morphogenesis	0.000127	0.0186	7.01	7818	18	372	6	[Fas2 - fasciclin 2, rpr - reaper, Pvr - pdgf- and vegf-receptor related, scaf - scarface, mys - myospheroid, N - notch]
GO:0048805	imaginal disc-derived genitalia morphogenesis	0.000127	0.0182	7.01	7818	18	372	6	[Fas2 - fasciclin 2, rpr - reaper, Pvr - pdgf- and vegf-receptor related, mys - myospheroid, scaf - scarface, N - notch]
GO:0048808	male genitalia morphogenesis	0.000127	0.0179	7.01	7818	18	372	6	[Fas2 - fasciclin 2, rpr - reaper, Pvr - pdgf- and vegf-receptor related, mys - myospheroid, scaf - scarface, N - notch]
GO:0090598	male anatomical structure morphogenesis	0.000127	0.0175	7.01	7818	18	372	6	[Fas2 - fasciclin 2, rpr - reaper, Pvr - pdgf- and vegf-receptor related, scaf - scarface, mys - myospheroid, N - notch]
GO:0035001	dorsal trunk growth, open tracheal system	0.000157	0.0213	12.01	7818	7	372	4	[scb - scab, mys - myospheroid, verm - vermiform, Mmp1 - matrix metalloproteinase 1]
GO:0060439	trachea morphogenesis	0.000157	0.0209	12.01	7818	7	372	4	[kkv - krotzkopf verkehrt, CG13183 - cg13183 gene product from transcript cg13183-ra, CG13188 - cg13188 gene product from transcript cg13188-rb, verm - vermiform]
GO:0009886	post-embryonic animal morphogenesis	0.000163	0.0212	2.03	7818	311	372	30	[d - dachs, dp - dumpy, how - held out wings, fw - furrowed, pot - papillote, ds - dachsous, Duox - dual oxidase, fz - frizzled, Mmp1 - matrix metalloproteinase 1, dlp - dally-like, vn - vein, Ser - serrate, Fas2 - fasciclin 2, cv-2 - crossveinless 2, rpr - reaper, scaf - scarface, mys - myospheroid, Cg25C - collagen type iv, W - wrinkled, fng - fringe, N - notch, fj - four-jointed, pk - prickle,…
GO:0035112	genitalia morphogenesis	0.000178	0.0228	6.64	7818	19	372	6	[Fas2 - fasciclin 2, Pvr - pdgf- and vegf-receptor related, rpr - reaper, scaf - scarface, mys - myospheroid, N - notch]
GO:0007475	apposition of dorsal and ventral imaginal disc-derived wing surfaces	0.000178	0.0224	6.64	7818	19	372	6	[dp - dumpy, how - held out wings, pot - papillote, Dl - delta, mys - myospheroid, pio - piopio]
GO:0046148	pigment biosynthetic process	0.000283	0.0351	3.45	7818	67	372	11	[Pu - punch, se - sepia, santa-maria - scavenger receptor acting in neural tissue and majority of rhodopsin is absent, yellow-h - cg1629 gene product from transcript cg1629-ra, yellow-e - cg9792 gene product from transcript cg9792-ra, e - ebony, yellow-d2 - cg9891 gene product from transcript cg9891-ra, ltd - lightoid, yellow-c - cg4182 gene product from transcript cg4182-ra, DhpD - dihydropterin…
GO:0090066	regulation of anatomical structure size	0.000323	0.0393	2.23	7818	207	372	22	[fj - four-jointed, dp - dumpy, ds - dachsous, Cad99C - cadherin 99c, conv - convoluted, slow - slowdown, fz - frizzled, serp - serpentine, verm - vermiform, Mmp1 - matrix metalloproteinase 1, knk - knickkopf, obst-A - obstructor-a, pbl - pebble, Fas2 - fasciclin 2, kkv - krotzkopf verkehrt, grh - grainy head, Gasp - cg10287 gene product from transcript cg10287-rb, Cad96Ca - cadherin 96ca, ft - f…
GO:0044331	cell-cell adhesion mediated by cadherin	0.000333	0.0398	7.51	7818	14	372	5	[ds - dachsous, Cad99C - cadherin 99c, Cad87A - cadherin 87a, Cad74A - cadherin 74a, ft - fat]
GO:0042737	drug catabolic process	0.000365	0.0429	3.94	7818	48	372	9	[Cht6 - cg43374 gene product from transcript cg43374-rc, Cht5 - cg9307 gene product from transcript cg9307-ra, Cda4 - chitin deacetylase-like 4, serp - serpentine, verm - vermiform, su(r) - suppressor of rudimentary, Cht7 - cg1869 gene product from transcript cg1869-ra, Cda5 - chitin deacetylase-like 5, Cht2 - chitinase 2]
GO:0009611	response to wounding	0.000369	0.0427	3.35	7818	69	372	11	[Cht5 - cg9307 gene product from transcript cg9307-ra, kkv - krotzkopf verkehrt, Spn28Dc - serpin 28dc, Cad96Ca - cadherin 96ca, scb - scab, Cht7 - cg1869 gene product from transcript cg1869-ra, CG11089 - cg11089 gene product from transcript cg11089-rd, Mmp1 - matrix metalloproteinase 1, lz - lozenge, Cht2 - chitinase 2, ple - pale]
GO:0048731	system development	0.000398	0.0453	2.08	7818	253	372	25	[dp - dumpy, ken - ken and barbie, serp - serpentine, verm - vermiform, Mmp1 - matrix metalloproteinase 1, pbl - pebble, vn - vein, grh - grainy head, esg - escargot, mys - myospheroid, melt - melted, DAAM - dishevelled associated activator of morphogenesis, W - wrinkled, N - notch, spz5 - spatzle 5, conv - convoluted, spz3 - spatzle 3, Aph-4 - alkaline phosphatase 4, Ptp10D - protein tyrosine ph…
GO:0007185	transmembrane receptor protein tyrosine phosphatase signaling pathway	0.000412	0.0462	15.76	7818	4	372	3	[CG13183 - cg13183 gene product from transcript cg13183-ra, CG13188 - cg13188 gene product from transcript cg13188-rb, Gp150 - cg5820 gene product from transcript cg5820-ra]
GO:0035170	lymph gland crystal cell differentiation	0.000412	0.0455	15.76	7818	4	372	3	[Ser - serrate, lz - lozenge, N - notch]
GO:0046349	amino sugar biosynthetic process	0.000525	0.0571	9.34	7818	9	372	4	[kkv - krotzkopf verkehrt, CG13183 - cg13183 gene product from transcript cg13183-ra, CG13188 - cg13188 gene product from transcript cg13188-rb, knk - knickkopf]
GO:0048085	adult chitin-containing cuticle pigmentation	0.000722	0.0773	5.25	7818	24	372	6	[kkv - krotzkopf verkehrt, e - ebony, Duox - dual oxidase, CG10625 - cg10625 gene product from transcript cg10625-rj, CG9134 - cg9134 gene product from transcript cg9134-rb, ple - pale]
GO:0010648	negative regulation of cell communication	0.000788	0.0831	1.92	7818	295	372	27	[nimA - nimrod a, wdp - windpipe, fz - frizzled, dlp - dally-like, pbl - pebble, Fas2 - fasciclin 2, Ser - serrate, uif - uninflatable, Coop - corepressor of pangolin, Tie - tie-like receptor tyrosine kinase, scaf - scarface, fng - fringe, N - notch, Irk2 - inwardly rectifying potassium channel 2, pk - prickle, CG8317 - cg8317 gene product from transcript cg8317-ra, aos - argos, Sesn - sestrin, I…
GO:0023057	negative regulation of signaling	0.000788	0.0819	1.92	7818	295	372	27	[nimA - nimrod a, wdp - windpipe, fz - frizzled, dlp - dally-like, pbl - pebble, Fas2 - fasciclin 2, Ser - serrate, uif - uninflatable, Coop - corepressor of pangolin, Tie - tie-like receptor tyrosine kinase, scaf - scarface, fng - fringe, N - notch, Irk2 - inwardly rectifying potassium channel 2, pk - prickle, CG8317 - cg8317 gene product from transcript cg8317-ra, aos - argos, Sesn - sestrin, I…
GO:0035161	imaginal disc lineage restriction	0.000843	0.0863	8.41	7818	10	372	4	[Ser - serrate, Dl - delta, fng - fringe, N - notch]
GO:0046667	compound eye retinal cell programmed cell death	0.000843	0.0851	8.41	7818	10	372	4	[Dl - delta, W - wrinkled, N - notch, ec - echinus]
GO:0048585	negative regulation of response to stimulus	0.00095	0.0946	1.87	7818	314	372	28	[nimA - nimrod a, slif - slimfast, wdp - windpipe, fz - frizzled, dlp - dally-like, pbl - pebble, l(2)34Fc - lethal (2) 34fc, Fas2 - fasciclin 2, Ser - serrate, uif - uninflatable, Coop - corepressor of pangolin, Tie - tie-like receptor tyrosine kinase, scaf - scarface, GlyP - glycogen phosphorylase, fng - fringe, N - notch, Irk2 - inwardly rectifying potassium channel 2, pk - prickle, Spn28Dc - …
GO:0001838	embryonic epithelial tube formation	0.000995	0.0977	12.61	7818	5	372	3	[kkv - krotzkopf verkehrt, Mmp1 - matrix metalloproteinase 1, knk - knickkopf]
GO:0090099	negative regulation of decapentaplegic signaling pathway	0.000995	0.0964	12.61	7818	5	372	3	[Irk2 - inwardly rectifying potassium channel 2, Fs - follistatin, scaf - scarface]
GO: Molecular Function
GO Term	Description	P-value	FDR q-value	Enrichment	N	B	n	b	Genes
GO:0042302	structural constituent of cuticle	1.12e-34	2.92e-31	14.15	7818	52	372	35	[CG8736 - cg8736 gene product from transcript cg8736-rb, resilin - cg15920 gene product from transcript cg15920-ra, TwdlT - tweedlet, Acp65Aa - cg10297 gene product from transcript cg10297-ra, Cpr47Ea - cuticular protein 47ea, Cpr92F - cuticular protein 92f, Ccp84Ad - cg2341 gene product from transcript cg2341-ra, Cpr97Ea - cuticular protein 97ea, CG34461 - cg34461 gene product from transcript cg…
GO:0005214	structural constituent of chitin-based cuticle	3.31e-29	4.31e-26	13.71	7818	46	372	30	[resilin - cg15920 gene product from transcript cg15920-ra, TwdlT - tweedlet, Cpr92F - cuticular protein 92f, Cpr47Ea - cuticular protein 47ea, Acp65Aa - cg10297 gene product from transcript cg10297-ra, Cpr97Ea - cuticular protein 97ea, Ccp84Ad - cg2341 gene product from transcript cg2341-ra, Cpr76Bd - cuticular protein 76bd, Cpr97Eb - cuticular protein 97eb, CG34461 - cg34461 gene product from t…
GO:0008010	structural constituent of chitin-based larval cuticle	1.49e-26	1.29e-23	13.84	7818	41	372	27	[resilin - cg15920 gene product from transcript cg15920-ra, Acp65Aa - cg10297 gene product from transcript cg10297-ra, Cpr47Ea - cuticular protein 47ea, Cpr92F - cuticular protein 92f, Ccp84Ad - cg2341 gene product from transcript cg2341-ra, Cpr97Ea - cuticular protein 97ea, Cpr76Bd - cuticular protein 76bd, Cpr97Eb - cuticular protein 97eb, CG34461 - cg34461 gene product from transcript cg34461-…
GO:0008061	chitin binding	5.66e-13	3.68e-10	7.83	7818	51	372	19	[CG13643 - cg13643 gene product from transcript cg13643-re, Cda4 - chitin deacetylase-like 4, CG8192 - cg8192 gene product from transcript cg8192-ra, CG13676 - cg13676 gene product from transcript cg13676-rb, CG14304 - cg14304 gene product from transcript cg14304-ra, Peritrophin-A - peritrophin a, obst-B - obstructor-b, serp - serpentine, resilin - cg15920 gene product from transcript cg15920-ra,…
GO:0005198	structural molecule activity	3.91e-08	2.04e-05	2.5	7818	345	372	41	[CG8736 - cg8736 gene product from transcript cg8736-rb, dp - dumpy, d - dachs, resilin - cg15920 gene product from transcript cg15920-ra, TwdlT - tweedlet, CG34347 - cg34347 gene product from transcript cg34347-rb, Cpr47Ea - cuticular protein 47ea, Acp65Aa - cg10297 gene product from transcript cg10297-ra, Cpr92F - cuticular protein 92f, Cg25C - collagen type iv, Cpr97Ea - cuticular protein 97ea…
GO:0004568	chitinase activity	7.01e-07	0.000304	9.34	7818	18	372	8	[Cht6 - cg43374 gene product from transcript cg43374-rc, Cht5 - cg9307 gene product from transcript cg9307-ra, Cda4 - chitin deacetylase-like 4, serp - serpentine, verm - vermiform, Cht7 - cg1869 gene product from transcript cg1869-ra, Cda5 - chitin deacetylase-like 5, Cht2 - chitinase 2]
GO:0005509	calcium ion binding	1.16e-06	0.00043	3	7818	168	372	24	[dp - dumpy, CG33978 - cg33978 gene product from transcript cg33978-rd, Cry - crystallin, ds - dachsous, Cad99C - cadherin 99c, CG31475 - cg31475 gene product from transcript cg31475-ra, Duox - dual oxidase, slow - slowdown, CG10641 - cg10641 gene product from transcript cg10641-ra, Ser - serrate, uif - uninflatable, cue - cueball, Cpn - calphotin, grass - gram-positive specific serine protease, …
GO:0004553	hydrolase activity, hydrolyzing O-glycosyl compounds	7.48e-06	0.00243	4.27	7818	64	372	13	[Ect3 - ectoderm-expressed 3, CG8492 - cg8492 gene product from transcript cg8492-rd, Cda4 - chitin deacetylase-like 4, serp - serpentine, verm - vermiform, CG9701 - cg9701 gene product from transcript cg9701-ra, Cda5 - chitin deacetylase-like 5, Cht5 - cg9307 gene product from transcript cg9307-ra, Cht6 - cg43374 gene product from transcript cg43374-rc, CG15117 - cg15117 gene product from transc…
GO:0016798	hydrolase activity, acting on glycosyl bonds	3.87e-05	0.0112	3.69	7818	74	372	13	[Ect3 - ectoderm-expressed 3, CG8492 - cg8492 gene product from transcript cg8492-rd, Cda4 - chitin deacetylase-like 4, serp - serpentine, verm - vermiform, Cda5 - chitin deacetylase-like 5, CG9701 - cg9701 gene product from transcript cg9701-ra, Cht5 - cg9307 gene product from transcript cg9307-ra, Cht6 - cg43374 gene product from transcript cg43374-rc, CG15117 - cg15117 gene product from transc…
GO:0004099	chitin deacetylase activity	0.000107	0.0278	21.02	7818	3	372	3	[Cda4 - chitin deacetylase-like 4, serp - serpentine, verm - vermiform]
GO:0004175	endopeptidase activity	0.000268	0.0635	2.37	7818	177	372	20	[Sb - stubble, CG9780 - cg9780 gene product from transcript cg9780-ra, CG9634 - cg9634 gene product from transcript cg9634-ra, Swim - secreted wg-interacting molecule, Nep1 - neprilysin 1, Cp1 - cysteine proteinase-1, Mmp1 - matrix metalloproteinase 1, CG4096 - cg4096 gene product from transcript cg4096-rb, CG5909 - cg5909 gene product from transcript cg5909-ra, CG34171 - cg34171 gene product fro…
GO:0020037	heme binding	0.00034	0.0738	3	7818	91	372	13	[Pxd - peroxidase, Duox - dual oxidase, CG5873 - cg5873 gene product from transcript cg5873-ra, Cyp6a9 - cytochrome p450-6a9, Cyp4e3 - cytochrome p450-4e3, Cyp4c3 - cytochrome p450-4c3, Cyp4e1 - cytochrome p450-4e1, CG42331 - cg42331 gene product from transcript cg42331-rb, Cyp9b1 - cytochrome p450-9b1, Cyp28d1 - cg10833 gene product from transcript cg10833-ra, Cyp6a8 - cytochrome p450-6a8, Cyp31…
GO:0046906	tetrapyrrole binding	0.000379	0.076	2.97	7818	92	372	13	[Pxd - peroxidase, Duox - dual oxidase, CG5873 - cg5873 gene product from transcript cg5873-ra, Cyp6a9 - cytochrome p450-6a9, Cyp4e3 - cytochrome p450-4e3, Cyp4c3 - cytochrome p450-4c3, Cyp4e1 - cytochrome p450-4e1, CG42331 - cg42331 gene product from transcript cg42331-rb, Cyp9b1 - cytochrome p450-9b1, Cyp28d1 - cg10833 gene product from transcript cg10833-ra, Cyp6a8 - cytochrome p450-6a8, Cyp31…
GO:0004872	receptor activity	0.000867	0.161	2.04	7818	237	372	23	[5-HT2 - serotonin receptor 2, Fas3 - fasciclin 3, SPR - sex peptide receptor, ds - dachsous, Octbeta2R - cg33976 gene product from transcript cg33976-rd, sas - stranded at second, fz - frizzled, moody - cg4322 gene product from transcript cg4322-rd, scb - scab, Ptp10D - protein tyrosine phosphatase 10d, CG32447 - cg32447 gene product from transcript cg32447-rd, Hr4 - cg43934 gene product from tr…
GO: Cellular Component
GO Term	Description	P-value	FDR q-value	Enrichment	N	B	n	b	Genes
GO:0044421	extracellular region part	8.01e-32	9.95e-29	4.17	7818	428	372	85	[dp - dumpy, CG8492 - cg8492 gene product from transcript cg8492-rd, Swim - secreted wg-interacting molecule, NLaz - neural lazarillo, CG17211 - cg17211 gene product from transcript cg17211-ra, Cp1 - cysteine proteinase-1, serp - serpentine, Mmp1 - matrix metalloproteinase 1, dlp - dally-like, CG42326 - cg42326 gene product from transcript cg42326-rc, CG5397 - cg5397 gene product from transcript …
GO:0031012	extracellular matrix	5.44e-29	3.38e-26	9.04	7818	93	372	40	[dp - dumpy, CG17211 - cg17211 gene product from transcript cg17211-ra, resilin - cg15920 gene product from transcript cg15920-ra, Mmp1 - matrix metalloproteinase 1, dlp - dally-like, LanB1 - cg7123 gene product from transcript cg7123-ra, CG9850 - cg9850 gene product from transcript cg9850-ra, TwdlT - tweedlet, Cpr92F - cuticular protein 92f, Cpr47Ea - cuticular protein 47ea, Acp65Aa - cg10297 ge…
GO:0005576	extracellular region	5.07e-14	2.1e-11	3.53	7818	268	372	45	[CG13643 - cg13643 gene product from transcript cg13643-re, CG8192 - cg8192 gene product from transcript cg8192-ra, Cda4 - chitin deacetylase-like 4, yellow-d2 - cg9891 gene product from transcript cg9891-ra, QC - glutaminyl cyclase, obst-B - obstructor-b, serp - serpentine, resilin - cg15920 gene product from transcript cg15920-ra, verm - vermiform, CG14608 - cg14608 gene product from transcript…
GO:0005615	extracellular space	7.52e-13	2.34e-10	3.18	7818	311	372	47	[CG8492 - cg8492 gene product from transcript cg8492-rd, Swim - secreted wg-interacting molecule, CG41520 - cg41520 gene product from transcript cg41520-rd, NLaz - neural lazarillo, retinin - cg13057 gene product from transcript cg13057-ra, serp - serpentine, Cp1 - cysteine proteinase-1, resilin - cg15920 gene product from transcript cg15920-ra, CG42326 - cg42326 gene product from transcript cg42…
GO:0044459	plasma membrane part	4.06e-09	1.01e-06	2.11	7818	636	372	64	[5-HT2 - serotonin receptor 2, d - dachs, SPR - sex peptide receptor, Inx2 - innexin 2, Mdr65 - multiple drug resistance 65, CG10226 - cg10226 gene product from transcript cg10226-ra, sas - stranded at second, fz - frizzled, CG6231 - cg6231 gene product from transcript cg6231-rc, sprt - sprite, Oatp58Dc - organic anion transporting polypeptide 58dc, dlp - dally-like, CG1698 - cg1698 gene product …
GO:0031226	intrinsic component of plasma membrane	2.16e-08	4.46e-06	2.42	7818	391	372	45	[5-HT2 - serotonin receptor 2, CG13796 - cg13796 gene product from transcript cg13796-rd, SPR - sex peptide receptor, ds - dachsous, CG8596 - cg8596 gene product from transcript cg8596-ra, slif - slimfast, Tsp42Eo - tetraspanin 42eo, fz - frizzled, sas - stranded at second, CAH2 - carbonic anhydrase 2, CG6231 - cg6231 gene product from transcript cg6231-rc, Oatp58Dc - organic anion transporting p…
GO:0005887	integral component of plasma membrane	2.42e-08	4.29e-06	2.44	7818	379	372	44	[CG13796 - cg13796 gene product from transcript cg13796-rd, 5-HT2 - serotonin receptor 2, SPR - sex peptide receptor, ds - dachsous, CG8596 - cg8596 gene product from transcript cg8596-ra, slif - slimfast, Tsp42Eo - tetraspanin 42eo, fz - frizzled, sas - stranded at second, CG6231 - cg6231 gene product from transcript cg6231-rc, Oatp58Dc - organic anion transporting polypeptide 58dc, Best2 - best…
GO:0016021	integral component of membrane	1.92e-07	2.98e-05	1.78	7818	910	372	77	[5-HT2 - serotonin receptor 2, bond - james bond, Inx2 - innexin 2, SPR - sex peptide receptor, CG2003 - cg2003 gene product from transcript cg2003-ra, wdp - windpipe, fz - frizzled, sas - stranded at second, CG6231 - cg6231 gene product from transcript cg6231-rc, CG15211 - cg15211 gene product from transcript cg15211-rc, Oatp58Dc - organic anion transporting polypeptide 58dc, CG11069 - cg11069 g…
GO:0031224	intrinsic component of membrane	2.17e-07	2.99e-05	1.76	7818	929	372	78	[5-HT2 - serotonin receptor 2, bond - james bond, Inx2 - innexin 2, SPR - sex peptide receptor, CG2003 - cg2003 gene product from transcript cg2003-ra, wdp - windpipe, sas - stranded at second, fz - frizzled, CG6231 - cg6231 gene product from transcript cg6231-rc, CG15211 - cg15211 gene product from transcript cg15211-rc, Oatp58Dc - organic anion transporting polypeptide 58dc, CG11069 - cg11069 g…
GO:0030054	cell junction	1.56e-05	0.00194	2.9	7818	145	372	20	[CG6398 - cg6398 gene product from transcript cg6398-ra, Fas3 - fasciclin 3, Inx2 - innexin 2, fw - furrowed, ogre - optic ganglion reduced, Mdr65 - multiple drug resistance 65, Ama - amalgam, slow - slowdown, moody - cg4322 gene product from transcript cg4322-rd, scb - scab, sprt - sprite, CG10641 - cg10641 gene product from transcript cg10641-ra, CG4221 - cg4221 gene product from transcript cg4…
GO:0016324	apical plasma membrane	2.53e-05	0.00286	4.45	7818	52	372	11	[Ser - serrate, uif - uninflatable, Inx2 - innexin 2, zye - cg5847 gene product from transcript cg5847-ra, Cad99C - cadherin 99c, Cad74A - cadherin 74a, scb - scab, scaf - scarface, sas - stranded at second, hbs - hibris, sprt - sprite]
GO:0098590	plasma membrane region	2.87e-05	0.00297	2.63	7818	176	372	22	[d - dachs, Fas3 - fasciclin 3, Inx2 - innexin 2, ds - dachsous, zye - cg5847 gene product from transcript cg5847-ra, Cad99C - cadherin 99c, ogre - optic ganglion reduced, sas - stranded at second, scb - scab, Oatp58Dc - organic anion transporting polypeptide 58dc, sprt - sprite, pbl - pebble, Ser - serrate, Fas2 - fasciclin 2, uif - uninflatable, CG32447 - cg32447 gene product from transcript cg…
GO:0005911	cell-cell junction	0.00017	0.0162	3.21	7818	85	372	13	[CG6398 - cg6398 gene product from transcript cg6398-ra, fw - furrowed, Inx2 - innexin 2, Fas3 - fasciclin 3, ogre - optic ganglion reduced, Mdr65 - multiple drug resistance 65, Ama - amalgam, moody - cg4322 gene product from transcript cg4322-rd, sprt - sprite, CG4221 - cg4221 gene product from transcript cg4221-ra, hbs - hibris, nrv2 - nervana 2, CG42368 - cg42368 gene product from transcript c…

## Sheet: photoreceptor_enriched
Table S2: Enriched GO terms identified for post versus pre upregulated genes (photoreceptor-enriched, dark day 1 sample).
GO: Biological Process
GO Term	Description	P-value	FDR q-value	Enrichment	N	B	n	b	Genes
GO:0009583	detection of light stimulus	6.9e-13	4.95e-09	7.35	7818	62	343	20	[ninaE - neither inactivation nor afterpotential e, laza - lazaro, PIP5K59B - cg3682 gene product from transcript cg3682-rg, rdgB - retinal degeneration b, inaC - inactivation no afterpotential c, Hdc - histidine decarboxylase, ninaA - neither inactivation nor afterpotential a, trpl - trp-like, CdsA - cdp diglyceride synthetase, trp - transient receptor potential, dlp - dally-like, Inx7 - innexin…
GO:0009416	response to light stimulus	9.64e-11	3.46e-07	4.42	7818	134	343	26	[PIP5K59B - cg3682 gene product from transcript cg3682-rg, rdgB - retinal degeneration b, inaC - inactivation no afterpotential c, Hdc - histidine decarboxylase, trpl - trp-like, CdsA - cdp diglyceride synthetase, dlp - dally-like, tim - timeless, rdgA - retinal degeneration a, Sh - shaker, eya - eyes absent, ninaE - neither inactivation nor afterpotential e, laza - lazaro, gl - glass, ninaA - ne…
GO:0007602	phototransduction	1.15e-10	2.74e-07	6.92	7818	56	343	17	[ninaE - neither inactivation nor afterpotential e, laza - lazaro, PIP5K59B - cg3682 gene product from transcript cg3682-rg, rdgB - retinal degeneration b, inaC - inactivation no afterpotential c, Hdc - histidine decarboxylase, ninaA - neither inactivation nor afterpotential a, trpl - trp-like, CdsA - cdp diglyceride synthetase, trp - transient receptor potential, Inx7 - innexin 7, rdgA - retinal…
GO:0051606	detection of stimulus	1.87e-10	3.35e-07	4.64	7818	118	343	24	[ninaE - neither inactivation nor afterpotential e, laza - lazaro, Ir41a - ionotropic receptor 41a, PIP5K59B - cg3682 gene product from transcript cg3682-rg, rdgB - retinal degeneration b, inaC - inactivation no afterpotential c, Hdc - histidine decarboxylase, ninaA - neither inactivation nor afterpotential a, trpl - trp-like, trp - transient receptor potential, CdsA - cdp diglyceride synthetase,…
GO:0009582	detection of abiotic stimulus	6.01e-09	8.62e-06	4.65	7818	98	343	20	[ninaE - neither inactivation nor afterpotential e, laza - lazaro, PIP5K59B - cg3682 gene product from transcript cg3682-rg, rdgB - retinal degeneration b, inaC - inactivation no afterpotential c, Hdc - histidine decarboxylase, ninaA - neither inactivation nor afterpotential a, trpl - trp-like, trp - transient receptor potential, CdsA - cdp diglyceride synthetase, dlp - dally-like, Inx7 - innexin…
GO:0009581	detection of external stimulus	6.01e-09	7.19e-06	4.65	7818	98	343	20	[ninaE - neither inactivation nor afterpotential e, laza - lazaro, PIP5K59B - cg3682 gene product from transcript cg3682-rg, rdgB - retinal degeneration b, inaC - inactivation no afterpotential c, Hdc - histidine decarboxylase, ninaA - neither inactivation nor afterpotential a, trpl - trp-like, trp - transient receptor potential, CdsA - cdp diglyceride synthetase, dlp - dally-like, Inx7 - innexin…
GO:0009584	detection of visible light	9.67e-09	9.9e-06	12.07	7818	17	343	9	[ninaE - neither inactivation nor afterpotential e, PIP5K59B - cg3682 gene product from transcript cg3682-rg, rdgB - retinal degeneration b, Sh - shaker, CG9317 - cg9317 gene product from transcript cg9317-ra, ninaA - neither inactivation nor afterpotential a, trpl - trp-like, trp - transient receptor potential, dlp - dally-like]
GO:0007605	sensory perception of sound	1.26e-08	1.13e-05	6.51	7818	49	343	14	[stops - slow termination of phototransduction, Ank2 - ankyrin 2, Bmcp - cg7314 gene product from transcript cg7314-rb, gl - glass, trpl - trp-like, trp - transient receptor potential, CG5921 - cg5921 gene product from transcript cg5921-rc, CG31320 - cg31320 gene product from transcript cg31320-ra, CG14636 - cg14636 gene product from transcript cg14636-ra, CAP - cg18408 gene product from transcri…
GO:0050954	sensory perception of mechanical stimulus	1.3e-08	1.04e-05	6	7818	57	343	15	[stops - slow termination of phototransduction, Ank2 - ankyrin 2, Bmcp - cg7314 gene product from transcript cg7314-rb, gl - glass, trpl - trp-like, trp - transient receptor potential, CG5921 - cg5921 gene product from transcript cg5921-rc, CG31320 - cg31320 gene product from transcript cg31320-ra, CG14636 - cg14636 gene product from transcript cg14636-ra, CAP - cg18408 gene product from transcri…
GO:0009314	response to radiation	1.35e-08	9.65e-06	3.55	7818	167	343	26	[PIP5K59B - cg3682 gene product from transcript cg3682-rg, rdgB - retinal degeneration b, inaC - inactivation no afterpotential c, Hdc - histidine decarboxylase, trpl - trp-like, CdsA - cdp diglyceride synthetase, dlp - dally-like, tim - timeless, rdgA - retinal degeneration a, Sh - shaker, eya - eyes absent, ninaE - neither inactivation nor afterpotential e, laza - lazaro, gl - glass, ninaA - ne…
GO:0003008	system process	1.47e-08	9.59e-06	2.45	7818	419	343	45	[stops - slow termination of phototransduction, ru - roughoid, Ank2 - ankyrin 2, scrib - scribbled, Bmcp - cg7314 gene product from transcript cg7314-rb, KCNQ - kcnq potassium channel, rdgB - retinal degeneration b, nord - cg30418 gene product from transcript cg30418-ra, trpl - trp-like, boss - bride of sevenless, vn - vein, CG5921 - cg5921 gene product from transcript cg5921-rc, eag - ether a go…
GO:0043052	thermotaxis	3.02e-08	1.8e-05	13.02	7818	14	343	8	[ninaE - neither inactivation nor afterpotential e, laza - lazaro, santa-maria - scavenger receptor acting in neural tissue and majority of rhodopsin is absent, rdgA - retinal degeneration a, Hdc - histidine decarboxylase, HisCl1 - histamine-gated chloride channel subunit 1, Rh5 - rhodopsin 5, CdsA - cdp diglyceride synthetase]
GO:0046154	rhodopsin metabolic process	3.77e-07	0.000208	10.13	7818	18	343	8	[fdl - fused lobes, CG17352 - cg17352 gene product from transcript cg17352-ra, santa-maria - scavenger receptor acting in neural tissue and majority of rhodopsin is absent, rdgA - retinal degeneration a, alpha-Man-IIb - cg4606 gene product from transcript cg4606-ra, ninaA - neither inactivation nor afterpotential a, trp - transient receptor potential, Cnx99A - calnexin 99a]
GO:0007600	sensory perception	4.37e-07	0.000224	3.08	7818	185	343	25	[stops - slow termination of phototransduction, Ank2 - ankyrin 2, rdgB - retinal degeneration b, Bmcp - cg7314 gene product from transcript cg7314-rb, trpl - trp-like, boss - bride of sevenless, CG5921 - cg5921 gene product from transcript cg5921-rc, eag - ether a go-go, CG4830 - cg4830 gene product from transcript cg4830-ra, CAP - cg18408 gene product from transcript cg18408-ri, CG30263 - cg3026…
GO:0050877	nervous system process	5.55e-07	0.000265	2.36	7818	367	343	38	[stops - slow termination of phototransduction, Ank2 - ankyrin 2, scrib - scribbled, rdgB - retinal degeneration b, Bmcp - cg7314 gene product from transcript cg7314-rb, nord - cg30418 gene product from transcript cg30418-ra, trpl - trp-like, boss - bride of sevenless, CG5921 - cg5921 gene product from transcript cg5921-rc, vn - vein, eag - ether a go-go, gish - gilgamesh, CG4830 - cg4830 gene pr…
GO:0071482	cellular response to light stimulus	8.7e-07	0.00039	6.91	7818	33	343	10	[PIP82 - cg11219 gene product from transcript cg11219-ra, ninaE - neither inactivation nor afterpotential e, tim - timeless, PIP5K59B - cg3682 gene product from transcript cg3682-rg, rdgA - retinal degeneration a, rdgB - retinal degeneration b, Rh5 - rhodopsin 5, Rh3 - rhodopsin 3, CdsA - cdp diglyceride synthetase, CG9935 - cg9935 gene product from transcript cg9935-rb]
GO:0043324	pigment metabolic process involved in developmental pigmentation	7.69e-06	0.00325	5.56	7818	41	343	10	[fdl - fused lobes, CG17352 - cg17352 gene product from transcript cg17352-ra, santa-maria - scavenger receptor acting in neural tissue and majority of rhodopsin is absent, rdgA - retinal degeneration a, w - white, alpha-Man-IIb - cg4606 gene product from transcript cg4606-ra, ninaA - neither inactivation nor afterpotential a, g - garnet, trp - transient receptor potential, Cnx99A - calnexin 99a]
GO:0043474	pigment metabolic process involved in pigmentation	7.69e-06	0.00307	5.56	7818	41	343	10	[fdl - fused lobes, CG17352 - cg17352 gene product from transcript cg17352-ra, santa-maria - scavenger receptor acting in neural tissue and majority of rhodopsin is absent, rdgA - retinal degeneration a, w - white, alpha-Man-IIb - cg4606 gene product from transcript cg4606-ra, ninaA - neither inactivation nor afterpotential a, g - garnet, trp - transient receptor potential, Cnx99A - calnexin 99a]
GO:0042441	eye pigment metabolic process	7.69e-06	0.0029	5.56	7818	41	343	10	[fdl - fused lobes, CG17352 - cg17352 gene product from transcript cg17352-ra, santa-maria - scavenger receptor acting in neural tissue and majority of rhodopsin is absent, rdgA - retinal degeneration a, w - white, alpha-Man-IIb - cg4606 gene product from transcript cg4606-ra, ninaA - neither inactivation nor afterpotential a, g - garnet, trp - transient receptor potential, Cnx99A - calnexin 99a]
GO:0007603	phototransduction, visible light	1.72e-05	0.00617	12.66	7818	9	343	5	[PIP5K59B - cg3682 gene product from transcript cg3682-rg, rdgB - retinal degeneration b, ninaA - neither inactivation nor afterpotential a, trpl - trp-like, trp - transient receptor potential]
GO:0071478	cellular response to radiation	3.41e-05	0.0117	4.75	7818	48	343	10	[PIP82 - cg11219 gene product from transcript cg11219-ra, ninaE - neither inactivation nor afterpotential e, tim - timeless, PIP5K59B - cg3682 gene product from transcript cg3682-rg, rdgA - retinal degeneration a, rdgB - retinal degeneration b, Rh5 - rhodopsin 5, Rh3 - rhodopsin 3, CdsA - cdp diglyceride synthetase, CG9935 - cg9935 gene product from transcript cg9935-rb]
GO:0042052	rhabdomere development	5.27e-05	0.0172	5.7	7818	32	343	8	[ninaE - neither inactivation nor afterpotential e, didum - dilute class unconventional myosin, oc - ocelliless, eys - eyes shut, crb - crumbs, fry - furry, prom - prominin, Mob2 - cg11711 gene product from transcript cg11711-ra]
GO:0050953	sensory perception of light stimulus	5.6e-05	0.0175	8.04	7818	17	343	6	[ninaE - neither inactivation nor afterpotential e, CG9317 - cg9317 gene product from transcript cg9317-ra, Rh5 - rhodopsin 5, Rh3 - rhodopsin 3, boss - bride of sevenless, CG5921 - cg5921 gene product from transcript cg5921-rc]
GO:0050962	detection of light stimulus involved in sensory perception	5.86e-05	0.0175	10.36	7818	11	343	5	[CG9317 - cg9317 gene product from transcript cg9317-ra, inaC - inactivation no afterpotential c, trpl - trp-like, trp - transient receptor potential, dlp - dally-like]
GO:0009649	entrainment of circadian clock	8.09e-05	0.0232	7.6	7818	18	343	6	[tim - timeless, gl - glass, so - sine oculis, Rh5 - rhodopsin 5, per - period, Clk - clock]
GO:0071214	cellular response to abiotic stimulus	8.37e-05	0.0231	4.3	7818	53	343	10	[PIP82 - cg11219 gene product from transcript cg11219-ra, ninaE - neither inactivation nor afterpotential e, tim - timeless, PIP5K59B - cg3682 gene product from transcript cg3682-rg, rdgA - retinal degeneration a, rdgB - retinal degeneration b, Rh5 - rhodopsin 5, Rh3 - rhodopsin 3, CdsA - cdp diglyceride synthetase, CG9935 - cg9935 gene product from transcript cg9935-rb]
GO:0104004	cellular response to environmental stimulus	8.37e-05	0.0222	4.3	7818	53	343	10	[PIP82 - cg11219 gene product from transcript cg11219-ra, ninaE - neither inactivation nor afterpotential e, tim - timeless, PIP5K59B - cg3682 gene product from transcript cg3682-rg, rdgA - retinal degeneration a, rdgB - retinal degeneration b, Rh5 - rhodopsin 5, Rh3 - rhodopsin 3, CdsA - cdp diglyceride synthetase, CG9935 - cg9935 gene product from transcript cg9935-rb]
GO:0048592	eye morphogenesis	8.59e-05	0.022	3.26	7818	98	343	14	[ru - roughoid, caup - caupolican, klar - klarsicht, ara - araucan, oc - ocelliless, gl - glass, so - sine oculis, crb - crumbs, Efa6 - efa6 pleckstrin and sec7 domain containing, lz - lozenge, eyg - eyegone, pyd - polychaetoid, rst - roughest, eya - eyes absent]
GO:0090596	sensory organ morphogenesis	8.59e-05	0.0212	3.26	7818	98	343	14	[ru - roughoid, caup - caupolican, klar - klarsicht, ara - araucan, oc - ocelliless, gl - glass, so - sine oculis, crb - crumbs, Efa6 - efa6 pleckstrin and sec7 domain containing, lz - lozenge, eyg - eyegone, pyd - polychaetoid, rst - roughest, eya - eyes absent]
GO:0019722	calcium-mediated signaling	9.69e-05	0.0232	9.5	7818	12	343	5	[Ca-alpha1D - ca[2+]-channel protein alpha[[1]] subunit d, Cad99C - cadherin 99c, Ca-beta - ca2+-channel-protein-beta-subunit, inaC - inactivation no afterpotential c, trpl - trp-like]
GO:0032501	multicellular organismal process	9.72e-05	0.0225	1.44	7818	1421	343	90	[Cht9 - cg10531 gene product from transcript cg10531-ra, dp - dumpy, ru - roughoid, retn - retained, rib - ribbon, Ank2 - ankyrin 2, Yp3 - yolk protein 3, scrib - scribbled, Swim - secreted wg-interacting molecule, rdgB - retinal degeneration b, KCNQ - kcnq potassium channel, Bmcp - cg7314 gene product from transcript cg7314-rb, fs(1)N - female sterile (1) nasrat, oc - ocelliless, GEFmeso - guani…
GO:0009628	response to abiotic stimulus	0.000104	0.0233	2	7818	377	343	33	[PIP5K59B - cg3682 gene product from transcript cg3682-rg, rdgB - retinal degeneration b, inaC - inactivation no afterpotential c, eys - eyes shut, Hdc - histidine decarboxylase, trpl - trp-like, Clk - clock, CdsA - cdp diglyceride synthetase, dlp - dally-like, gish - gilgamesh, tim - timeless, rdgA - retinal degeneration a, Sh - shaker, eya - eyes absent, ninaE - neither inactivation nor afterpo…
GO:0042461	photoreceptor cell development	0.000116	0.0252	4.14	7818	55	343	10	[CG16857 - cg16857 gene product from transcript cg16857-ra, sdt - stardust, klar - klarsicht, sens - senseless, oc - ocelliless, eya - eyes absent, crb - crumbs, boss - bride of sevenless, lz - lozenge, CG5921 - cg5921 gene product from transcript cg5921-rc]
GO:0009653	anatomical structure morphogenesis	0.000127	0.0268	1.59	7818	873	343	61	[5-HT2 - serotonin receptor 2, dp - dumpy, ru - roughoid, rib - ribbon, retn - retained, scrib - scribbled, sdt - stardust, CG17211 - cg17211 gene product from transcript cg17211-ra, oc - ocelliless, GEFmeso - guanine nucleotide exchange factor in mesoderm, eys - eyes shut, Efa6 - efa6 pleckstrin and sec7 domain containing, CdsA - cdp diglyceride synthetase, CG17912 - cg17912 gene product from tr…
GO:0042462	eye photoreceptor cell development	0.000168	0.0345	4.36	7818	47	343	9	[CG16857 - cg16857 gene product from transcript cg16857-ra, klar - klarsicht, sens - senseless, oc - ocelliless, eya - eyes absent, crb - crumbs, boss - bride of sevenless, lz - lozenge, CG5921 - cg5921 gene product from transcript cg5921-rc]
GO:0050908	detection of light stimulus involved in visual perception	0.000221	0.0441	11.4	7818	8	343	4	[CG9317 - cg9317 gene product from transcript cg9317-ra, trpl - trp-like, trp - transient receptor potential, dlp - dally-like]
GO:0016063	rhodopsin biosynthetic process	0.000228	0.0441	8.14	7818	14	343	5	[fdl - fused lobes, santa-maria - scavenger receptor acting in neural tissue and majority of rhodopsin is absent, alpha-Man-IIb - cg4606 gene product from transcript cg4606-ra, ninaA - neither inactivation nor afterpotential a, Cnx99A - calnexin 99a]
GO:0016059	deactivation of rhodopsin mediated signaling	0.000228	0.043	8.14	7818	14	343	5	[stops - slow termination of phototransduction, rdgA - retinal degeneration a, rdgB - retinal degeneration b, inaC - inactivation no afterpotential c, Fbxl4 - f box and leucine-rich-repeat gene 4]
GO:0042330	taxis	0.000244	0.0449	3.3	7818	83	343	12	[ninaE - neither inactivation nor afterpotential e, laza - lazaro, tim - timeless, CG30263 - cg30263 gene product from transcript cg30263-rc, santa-maria - scavenger receptor acting in neural tissue and majority of rhodopsin is absent, rdgA - retinal degeneration a, w - white, CG9317 - cg9317 gene product from transcript cg9317-ra, Hdc - histidine decarboxylase, HisCl1 - histamine-gated chloride …
GO:0032502	developmental process	0.000316	0.0566	1.34	7818	1876	343	110	[Cht9 - cg10531 gene product from transcript cg10531-ra, 5-HT2 - serotonin receptor 2, ru - roughoid, rib - ribbon, Yp3 - yolk protein 3, scrib - scribbled, KCNQ - kcnq potassium channel, sdt - stardust, CG17211 - cg17211 gene product from transcript cg17211-ra, CG42388 - cg42388 gene product from transcript cg42388-rc, eys - eyes shut, CdsA - cdp diglyceride synthetase, CG17912 - cg17912 gene pr…
GO:0001659	temperature homeostasis	0.000324	0.0567	17.09	7818	4	343	3	[tim - timeless, gl - glass, per - period]
GO:0035271	ring gland development	0.000324	0.0553	17.09	7818	4	343	3	[so - sine oculis, gl - glass, gt - giant]
GO:0060086	circadian temperature homeostasis	0.000324	0.054	17.09	7818	4	343	3	[tim - timeless, gl - glass, per - period]
GO:0022400	regulation of rhodopsin mediated signaling pathway	0.000329	0.0537	7.6	7818	15	343	5	[stops - slow termination of phototransduction, rdgA - retinal degeneration a, rdgB - retinal degeneration b, inaC - inactivation no afterpotential c, Fbxl4 - f box and leucine-rich-repeat gene 4]
GO:0007601	visual perception	0.000329	0.0525	7.6	7818	15	343	5	[ninaE - neither inactivation nor afterpotential e, CG9317 - cg9317 gene product from transcript cg9317-ra, Rh5 - rhodopsin 5, Rh3 - rhodopsin 3, boss - bride of sevenless]
GO:0001745	compound eye morphogenesis	0.000382	0.0595	3.14	7818	87	343	12	[eyg - eyegone, ru - roughoid, caup - caupolican, ara - araucan, klar - klarsicht, pyd - polychaetoid, rst - roughest, oc - ocelliless, so - sine oculis, gl - glass, crb - crumbs, Efa6 - efa6 pleckstrin and sec7 domain containing]
GO:0048666	neuron development	0.000484	0.0738	2.9	7818	102	343	13	[CG16857 - cg16857 gene product from transcript cg16857-ra, fru - fruitless, sdt - stardust, klar - klarsicht, oc - ocelliless, esc - extra sexcombs, crb - crumbs, boss - bride of sevenless, lz - lozenge, CG5921 - cg5921 gene product from transcript cg5921-rc, sv - shaven, sens - senseless, eya - eyes absent]
GO:0042051	compound eye photoreceptor development	0.000561	0.0838	4.14	7818	44	343	8	[CG16857 - cg16857 gene product from transcript cg16857-ra, klar - klarsicht, sens - senseless, oc - ocelliless, eya - eyes absent, crb - crumbs, boss - bride of sevenless, lz - lozenge]
GO:0007165	signal transduction	0.000597	0.0874	1.51	7818	905	343	60	[5-HT2 - serotonin receptor 2, CG15399 - cg15399 gene product from transcript cg15399-ra, Ank2 - ankyrin 2, rdgB - retinal degeneration b, CG10362 - cg10362 gene product from transcript cg10362-ra, Hdc - histidine decarboxylase, SCAP - srebp cleavage activating protein, trpl - trp-like, CdsA - cdp diglyceride synthetase, boss - bride of sevenless, dlp - dally-like, ths - thisbe, mwh - multiple wi…
GO:0016056	rhodopsin mediated signaling pathway	0.000619	0.0888	9.12	7818	10	343	4	[ninaE - neither inactivation nor afterpotential e, rdgA - retinal degeneration a, rdgB - retinal degeneration b, CdsA - cdp diglyceride synthetase]
GO:0045186	zonula adherens assembly	0.000619	0.0871	9.12	7818	10	343	4	[kst - karst, scrib - scribbled, sdt - stardust, crb - crumbs]
GO:0034333	adherens junction assembly	0.000631	0.087	6.7	7818	17	343	5	[kst - karst, scrib - scribbled, sdt - stardust, pyd - polychaetoid, crb - crumbs]
GO:0009887	animal organ morphogenesis	0.00067	0.0907	2.04	7818	268	343	24	[ru - roughoid, rib - ribbon, retn - retained, scrib - scribbled, caup - caupolican, klar - klarsicht, ara - araucan, Pkn - protein kinase related to protein kinase n, oc - ocelliless, so - sine oculis, gl - glass, Efa6 - efa6 pleckstrin and sec7 domain containing, crb - crumbs, lz - lozenge, eyg - eyegone, jar - jaguar, pyd - polychaetoid, Prosap - cg30483 gene product from transcript cg30483-rb…
GO:0009642	response to light intensity	0.000784	0.104	13.68	7818	5	343	3	[ninaE - neither inactivation nor afterpotential e, laza - lazaro, CG9935 - cg9935 gene product from transcript cg9935-rb]
GO:0009648	photoperiodism	0.00094	0.123	8.29	7818	11	343	4	[tim - timeless, gl - glass, Rh5 - rhodopsin 5, per - period]
GO:0048871	multicellular organismal homeostasis	0.00094	0.12	8.29	7818	11	343	4	[tim - timeless, ClC-a - chloride channel-a, gl - glass, per - period]
GO:0045165	cell fate commitment	0.000944	0.119	2.85	7818	96	343	12	[jar - jaguar, sv - shaven, ru - roughoid, scrib - scribbled, caup - caupolican, numb - cg3779 gene product from transcript cg3779-rb, ara - araucan, oc - ocelliless, gl - glass, mira - miranda, boss - bride of sevenless, lz - lozenge]
GO:0006726	eye pigment biosynthetic process	0.00097	0.12	4.31	7818	37	343	7	[fdl - fused lobes, santa-maria - scavenger receptor acting in neural tissue and majority of rhodopsin is absent, w - white, alpha-Man-IIb - cg4606 gene product from transcript cg4606-ra, ninaA - neither inactivation nor afterpotential a, g - garnet, Cnx99A - calnexin 99a]
GO: Molecular Function
GO Term	Description	P-value	FDR q-value	Enrichment	N	B	n	b	Genes
GO:0022803	passive transmembrane transporter activity	1.19e-05	0.0309	3.18	7818	129	343	18	[Ir41a - ionotropic receptor 41a, Ca-alpha1D - ca[2+]-channel protein alpha[[1]] subunit d, KCNQ - kcnq potassium channel, Ca-beta - ca2+-channel-protein-beta-subunit, trpl - trp-like, trp - transient receptor potential, slo - slowpoke, CG9935 - cg9935 gene product from transcript cg9935-rb, Best2 - bestrophin 2, eag - ether a go-go, CG6026 - cg6026 gene product from transcript cg6026-rb, Inx7 - …
GO:0015267	channel activity	1.19e-05	0.0155	3.18	7818	129	343	18	[Ir41a - ionotropic receptor 41a, Ca-alpha1D - ca[2+]-channel protein alpha[[1]] subunit d, KCNQ - kcnq potassium channel, Ca-beta - ca2+-channel-protein-beta-subunit, trpl - trp-like, trp - transient receptor potential, slo - slowpoke, CG9935 - cg9935 gene product from transcript cg9935-rb, Best2 - bestrophin 2, eag - ether a go-go, CG6026 - cg6026 gene product from transcript cg6026-rb, Inx7 - …
GO:0005216	ion channel activity	1.9e-05	0.0165	3.2	7818	121	343	17	[Ir41a - ionotropic receptor 41a, Ca-alpha1D - ca[2+]-channel protein alpha[[1]] subunit d, KCNQ - kcnq potassium channel, Ca-beta - ca2+-channel-protein-beta-subunit, trpl - trp-like, trp - transient receptor potential, slo - slowpoke, CG9935 - cg9935 gene product from transcript cg9935-rb, Best2 - bestrophin 2, eag - ether a go-go, CG6026 - cg6026 gene product from transcript cg6026-rb, CG32792…
GO:0022838	substrate-specific channel activity	2.92e-05	0.019	3.1	7818	125	343	17	[Ir41a - ionotropic receptor 41a, Ca-alpha1D - ca[2+]-channel protein alpha[[1]] subunit d, KCNQ - kcnq potassium channel, Ca-beta - ca2+-channel-protein-beta-subunit, trpl - trp-like, trp - transient receptor potential, slo - slowpoke, CG9935 - cg9935 gene product from transcript cg9935-rb, Best2 - bestrophin 2, eag - ether a go-go, CG6026 - cg6026 gene product from transcript cg6026-rb, CG32792…
GO:0022839	ion gated channel activity	4.46e-05	0.0232	3.66	7818	81	343	13	[Ir41a - ionotropic receptor 41a, Ca-alpha1D - ca[2+]-channel protein alpha[[1]] subunit d, KCNQ - kcnq potassium channel, Ca-beta - ca2+-channel-protein-beta-subunit, slo - slowpoke, CG9935 - cg9935 gene product from transcript cg9935-rb, eag - ether a go-go, CG6026 - cg6026 gene product from transcript cg6026-rb, Ir62a - ionotropic receptor 62a, Sh - shaker, ClC-a - chloride channel-a, HisCl1 -…
GO:0022836	gated channel activity	5.09e-05	0.0221	3.61	7818	82	343	13	[Ir41a - ionotropic receptor 41a, Ca-alpha1D - ca[2+]-channel protein alpha[[1]] subunit d, KCNQ - kcnq potassium channel, Ca-beta - ca2+-channel-protein-beta-subunit, slo - slowpoke, CG9935 - cg9935 gene product from transcript cg9935-rb, eag - ether a go-go, CG6026 - cg6026 gene product from transcript cg6026-rb, Ir62a - ionotropic receptor 62a, Sh - shaker, ClC-a - chloride channel-a, HisCl1 -…
GO:0022832	voltage-gated channel activity	0.000105	0.0391	5.21	7818	35	343	8	[eag - ether a go-go, Ca-alpha1D - ca[2+]-channel protein alpha[[1]] subunit d, CG6026 - cg6026 gene product from transcript cg6026-rb, KCNQ - kcnq potassium channel, Sh - shaker, Ca-beta - ca2+-channel-protein-beta-subunit, ClC-a - chloride channel-a, slo - slowpoke]
GO:0005244	voltage-gated ion channel activity	0.000105	0.0342	5.21	7818	35	343	8	[eag - ether a go-go, Ca-alpha1D - ca[2+]-channel protein alpha[[1]] subunit d, CG6026 - cg6026 gene product from transcript cg6026-rb, KCNQ - kcnq potassium channel, Sh - shaker, Ca-beta - ca2+-channel-protein-beta-subunit, ClC-a - chloride channel-a, slo - slowpoke]
GO:0022843	voltage-gated cation channel activity	0.000199	0.0575	5.5	7818	29	343	7	[eag - ether a go-go, Ca-alpha1D - ca[2+]-channel protein alpha[[1]] subunit d, CG6026 - cg6026 gene product from transcript cg6026-rb, KCNQ - kcnq potassium channel, Sh - shaker, Ca-beta - ca2+-channel-protein-beta-subunit, slo - slowpoke]
GO:0003705	transcription factor activity, RNA polymerase II distal enhancer sequence-specific binding	0.000236	0.0614	4.68	7818	39	343	8	[sv - shaven, caup - caupolican, ara - araucan, sens - senseless, so - sine oculis, gl - glass, lz - lozenge, gt - giant]
GO:0008092	cytoskeletal protein binding	0.000386	0.0913	2.12	7818	258	343	24	[Mhcl - myosin heavy chain-like, kst - karst, Shroom - cg34379 gene product from transcript cg34379-rd, mim - missing-in-metastasis, Ank2 - ankyrin 2, spir - spire, Dyb - dystrobrevin-like, klar - klarsicht, Cad99C - cadherin 99c, bif - bifocal, Nedd4 - cg42279 gene product from transcript cg42279-rj, crb - crumbs, mira - miranda, CG42787 - cg42787 gene product from transcript cg42787-ra, CG17912…
GO: Cellular Component
GO Term	Description	P-value	FDR q-value	Enrichment	N	B	n	b	Genes
GO:0044459	plasma membrane part	6.76e-09	8.4e-06	2.15	7818	636	343	60	[5-HT2 - serotonin receptor 2, ru - roughoid, Ank2 - ankyrin 2, scrib - scribbled, sdt - stardust, KCNQ - kcnq potassium channel, rdgB - retinal degeneration b, fs(1)N - female sterile (1) nasrat, Cad89D - cadherin 89d, trpl - trp-like, boss - bride of sevenless, dlp - dally-like, Best2 - bestrophin 2, Sh - shaker, rst - roughest, Lgr1 - cg7665 gene product from transcript cg7665-rb, Osi2 - osiri…
GO:0031224	intrinsic component of membrane	2.79e-08	1.73e-05	1.86	7818	929	343	76	[5-HT2 - serotonin receptor 2, ru - roughoid, KCNQ - kcnq potassium channel, Bmcp - cg7314 gene product from transcript cg7314-rb, rdgB - retinal degeneration b, Kul - kuzbanian-like, Cad89D - cadherin 89d, trpl - trp-like, boss - bride of sevenless, Best2 - bestrophin 2, CG32792 - cg32792 gene product from transcript cg32792-rg, Sh - shaker, rst - roughest, CG14741 - cg14741 gene product from tr…
GO:0016021	integral component of membrane	5.79e-08	2.4e-05	1.85	7818	910	343	74	[5-HT2 - serotonin receptor 2, ru - roughoid, KCNQ - kcnq potassium channel, Bmcp - cg7314 gene product from transcript cg7314-rb, rdgB - retinal degeneration b, Kul - kuzbanian-like, Cad89D - cadherin 89d, trpl - trp-like, boss - bride of sevenless, Best2 - bestrophin 2, CG32792 - cg32792 gene product from transcript cg32792-rg, Sh - shaker, rst - roughest, CG14741 - cg14741 gene product from tr…
GO:0044425	membrane part	3.71e-07	0.000115	1.59	7818	1432	343	100	[5-HT2 - serotonin receptor 2, ru - roughoid, scrib - scribbled, Bmcp - cg7314 gene product from transcript cg7314-rb, KCNQ - kcnq potassium channel, sdt - stardust, rdgB - retinal degeneration b, Cad89D - cadherin 89d, trpl - trp-like, CdsA - cdp diglyceride synthetase, boss - bride of sevenless, dlp - dally-like, Best2 - bestrophin 2, CG32792 - cg32792 gene product from transcript cg32792-rg, r…
GO:0016028	rhabdomere	2.36e-06	0.000586	8.29	7818	22	343	8	[ninaE - neither inactivation nor afterpotential e, didum - dilute class unconventional myosin, inaC - inactivation no afterpotential c, Rh5 - rhodopsin 5, trpl - trp-like, crb - crumbs, trp - transient receptor potential, Mob2 - cg11711 gene product from transcript cg11711-ra]
GO:0120038	plasma membrane bounded cell projection part	5.1e-06	0.00106	2.7	7818	211	343	25	[5-HT2 - serotonin receptor 2, Ank2 - ankyrin 2, PIP5K59B - cg3682 gene product from transcript cg3682-rg, CG43370 - cg43370 gene product from transcript cg43370-rd, rdgB - retinal degeneration b, inaC - inactivation no afterpotential c, Dhc98D - dynein heavy chain at 89d, trpl - trp-like, boss - bride of sevenless, prom - prominin, CG5921 - cg5921 gene product from transcript cg5921-rc, CG30263 …
GO:0044463	cell projection part	5.1e-06	0.000905	2.7	7818	211	343	25	[5-HT2 - serotonin receptor 2, Ank2 - ankyrin 2, PIP5K59B - cg3682 gene product from transcript cg3682-rg, CG43370 - cg43370 gene product from transcript cg43370-rd, rdgB - retinal degeneration b, Dhc98D - dynein heavy chain at 89d, inaC - inactivation no afterpotential c, trpl - trp-like, boss - bride of sevenless, prom - prominin, CG5921 - cg5921 gene product from transcript cg5921-rc, CG30263 …
GO:0120025	plasma membrane bounded cell projection	5.24e-06	0.000813	2.63	7818	225	343	26	[5-HT2 - serotonin receptor 2, drpr - draper, inaC - inactivation no afterpotential c, Dhc98D - dynein heavy chain at 89d, eys - eyes shut, crb - crumbs, trpl - trp-like, prom - prominin, CG5921 - cg5921 gene product from transcript cg5921-rc, CG30263 - cg30263 gene product from transcript cg30263-rc, didum - dilute class unconventional myosin, Prosap - cg30483 gene product from transcript cg3048…
GO:0042995	cell projection	6.17e-06	0.000851	2.61	7818	227	343	26	[5-HT2 - serotonin receptor 2, drpr - draper, Dhc98D - dynein heavy chain at 89d, inaC - inactivation no afterpotential c, eys - eyes shut, crb - crumbs, trpl - trp-like, prom - prominin, CG5921 - cg5921 gene product from transcript cg5921-rc, CG30263 - cg30263 gene product from transcript cg30263-rc, didum - dilute class unconventional myosin, Prosap - cg30483 gene product from transcript cg3048…
GO:0098590	plasma membrane region	8.03e-06	0.000998	2.85	7818	176	343	22	[Ca-alpha1D - ca[2+]-channel protein alpha[[1]] subunit d, kst - karst, Shroom - cg34379 gene product from transcript cg34379-rd, PIP5K59B - cg3682 gene product from transcript cg3682-rg, Ank2 - ankyrin 2, scrib - scribbled, sdt - stardust, Cad99C - cadherin 99c, mira - miranda, trpl - trp-like, crb - crumbs, trp - transient receptor potential, boss - bride of sevenless, slo - slowpoke, CG9935 - …
GO:0031528	microvillus membrane	1.76e-05	0.00199	18.23	7818	5	343	4	[PIP5K59B - cg3682 gene product from transcript cg3682-rg, trpl - trp-like, trp - transient receptor potential, boss - bride of sevenless]
GO:0035997	rhabdomere microvillus membrane	8.37e-05	0.00867	22.79	7818	3	343	3	[PIP5K59B - cg3682 gene product from transcript cg3682-rg, trpl - trp-like, trp - transient receptor potential]
GO:0031226	intrinsic component of plasma membrane	9.28e-05	0.00887	1.98	7818	391	343	34	[5-HT2 - serotonin receptor 2, ru - roughoid, kek4 - kekkon4, rdgB - retinal degeneration b, Cad89D - cadherin 89d, Tsp42Eo - tetraspanin 42eo, trpl - trp-like, CAH2 - carbonic anhydrase 2, boss - bride of sevenless, Best2 - bestrophin 2, eag - ether a go-go, CG6026 - cg6026 gene product from transcript cg6026-rb, Lgr1 - cg7665 gene product from transcript cg7665-rb, Osi2 - osiris 2, ninaE - neit…
GO:0034702	ion channel complex	9.87e-05	0.00876	4.22	7818	54	343	10	[eag - ether a go-go, Ca-alpha1D - ca[2+]-channel protein alpha[[1]] subunit d, KCNQ - kcnq potassium channel, Prosap - cg30483 gene product from transcript cg30483-rb, Ca-beta - ca2+-channel-protein-beta-subunit, Sh - shaker, HisCl1 - histamine-gated chloride channel subunit 1, trpl - trp-like, trp - transient receptor potential, slo - slowpoke]
GO:0005887	integral component of plasma membrane	0.000115	0.00954	1.98	7818	379	343	33	[5-HT2 - serotonin receptor 2, ru - roughoid, kek4 - kekkon4, rdgB - retinal degeneration b, Tsp42Eo - tetraspanin 42eo, Cad89D - cadherin 89d, trpl - trp-like, boss - bride of sevenless, Best2 - bestrophin 2, eag - ether a go-go, CG6026 - cg6026 gene product from transcript cg6026-rb, Lgr1 - cg7665 gene product from transcript cg7665-rb, Osi2 - osiris 2, ninaE - neither inactivation nor afterpot…
GO:0005886	plasma membrane	0.000144	0.0111	1.79	7818	535	343	42	[5-HT2 - serotonin receptor 2, Ank2 - ankyrin 2, drpr - draper, rdgB - retinal degeneration b, sdt - stardust, inaC - inactivation no afterpotential c, Eaat2 - excitatory amino acid transporter 2, Cad89D - cadherin 89d, trpl - trp-like, crb - crumbs, Nedd4 - cg42279 gene product from transcript cg42279-rj, CdsA - cdp diglyceride synthetase, dlp - dally-like, CG5921 - cg5921 gene product from tran…
GO:0034703	cation channel complex	0.000195	0.0142	4.8	7818	38	343	8	[eag - ether a go-go, Ca-alpha1D - ca[2+]-channel protein alpha[[1]] subunit d, KCNQ - kcnq potassium channel, Sh - shaker, Ca-beta - ca2+-channel-protein-beta-subunit, trpl - trp-like, trp - transient receptor potential, slo - slowpoke]
GO:0016324	apical plasma membrane	0.000375	0.0259	3.94	7818	52	343	9	[Ca-alpha1D - ca[2+]-channel protein alpha[[1]] subunit d, kst - karst, Shroom - cg34379 gene product from transcript cg34379-rd, sdt - stardust, Cad99C - cadherin 99c, ClC-a - chloride channel-a, rst - roughest, crb - crumbs, mira - miranda]
GO:1902495	transmembrane transporter complex	0.000423	0.0277	3.56	7818	64	343	10	[eag - ether a go-go, Ca-alpha1D - ca[2+]-channel protein alpha[[1]] subunit d, KCNQ - kcnq potassium channel, Prosap - cg30483 gene product from transcript cg30483-rb, Ca-beta - ca2+-channel-protein-beta-subunit, Sh - shaker, HisCl1 - histamine-gated chloride channel subunit 1, trpl - trp-like, trp - transient receptor potential, slo - slowpoke]
GO:0016020	membrane	0.000582	0.0362	1.44	7818	1175	343	74	[5-HT2 - serotonin receptor 2, Ank2 - ankyrin 2, scrib - scribbled, sdt - stardust, Bmcp - cg7314 gene product from transcript cg7314-rb, rdgB - retinal degeneration b, Cad89D - cadherin 89d, SCAP - srebp cleavage activating protein, Efa6 - efa6 pleckstrin and sec7 domain containing, trpl - trp-like, CdsA - cdp diglyceride synthetase, boss - bride of sevenless, dlp - dally-like, rst - roughest, C…
GO:0016027	inaD signaling complex	0.000619	0.0366	9.12	7818	10	343	4	[ninaE - neither inactivation nor afterpotential e, inaC - inactivation no afterpotential c, trpl - trp-like, trp - transient receptor potential]
GO:1990351	transporter complex	0.000782	0.0441	3.3	7818	69	343	10	[eag - ether a go-go, Ca-alpha1D - ca[2+]-channel protein alpha[[1]] subunit d, KCNQ - kcnq potassium channel, Prosap - cg30483 gene product from transcript cg30483-rb, Ca-beta - ca2+-channel-protein-beta-subunit, Sh - shaker, HisCl1 - histamine-gated chloride channel subunit 1, trpl - trp-like, trp - transient receptor potential, slo - slowpoke]

## Sheet: photoreceptor_reduced
Table S2: Enriched GO terms identified for post versus pre downregulated genes (photoreceptor-reduced, dark day 1 sample).
GO: Biological Process
GO Term	Description	P-value	FDR q-value	Enrichment	N	B	n	b	Genes
GO:0006412	translation	7.6e-17	5.45e-13	4.13	7818	190	448	45	[mRpL49 - mitochondrial ribosomal protein l49, mRpL27 - mitochondrial ribosomal protein l27, RpS28b - ribosomal protein s28b, RpS11 - ribosomal protein s11, CG14817 - cg14817 gene product from transcript cg14817-ra, RpL15 - ribosomal protein l15, RpL10 - ribosomal protein l10, RpS9 - ribosomal protein s9, mRpS10 - mitochondrial ribosomal protein s10, RpL32 - ribosomal protein l32, mRpS28 - mitoch…
GO:0043043	peptide biosynthetic process	1.45e-16	5.18e-13	4.07	7818	193	448	45	[mRpL49 - mitochondrial ribosomal protein l49, mRpL27 - mitochondrial ribosomal protein l27, RpS11 - ribosomal protein s11, RpS28b - ribosomal protein s28b, CG14817 - cg14817 gene product from transcript cg14817-ra, RpL15 - ribosomal protein l15, RpL10 - ribosomal protein l10, mRpS10 - mitochondrial ribosomal protein s10, RpS9 - ribosomal protein s9, RpL32 - ribosomal protein l32, mRpS28 - mitoch…
GO:0043604	amide biosynthetic process	1.65e-16	3.94e-13	3.91	7818	210	448	47	[mRpL49 - mitochondrial ribosomal protein l49, mRpL27 - mitochondrial ribosomal protein l27, RpS11 - ribosomal protein s11, RpS28b - ribosomal protein s28b, CG14817 - cg14817 gene product from transcript cg14817-ra, RpL15 - ribosomal protein l15, RpL10 - ribosomal protein l10, RpS9 - ribosomal protein s9, mRpS10 - mitochondrial ribosomal protein s10, RpL32 - ribosomal protein l32, mRpS28 - mitoch…
GO:0006518	peptide metabolic process	2.24e-15	4.02e-12	3.44	7818	259	448	51	[mRpL27 - mitochondrial ribosomal protein l27, CG14817 - cg14817 gene product from transcript cg14817-ra, mRpS10 - mitochondrial ribosomal protein s10, mRpS28 - mitochondrial ribosomal protein s28, CG4678 - cg4678 gene product from transcript cg4678-re, mRpL18 - mitochondrial ribosomal protein l18, GstE9 - glutathione s transferase e9, RpS25 - ribosomal protein s25, RpS21 - ribosomal protein s21,…
GO:0022904	respiratory electron transport chain	2.34e-15	3.36e-12	6.82	7818	64	448	25	[CoIV - cytochrome c oxidase subunit iv, CG7580 - cg7580 gene product from transcript cg7580-ra, CG3560 - cg3560 gene product from transcript cg3560-ra, CG12859 - cg12859 gene product from transcript cg12859-ra, l(2)35Di - lethal (2) 35di, CG3683 - cg3683 gene product from transcript cg3683-rc, CG10320 - cg10320 gene product from transcript cg10320-re, CG14482 - cg14482 gene product from transcri…
GO:0022900	electron transport chain	8.32e-15	9.94e-12	6.51	7818	67	448	25	[CoIV - cytochrome c oxidase subunit iv, CG7580 - cg7580 gene product from transcript cg7580-ra, CG3560 - cg3560 gene product from transcript cg3560-ra, CG12859 - cg12859 gene product from transcript cg12859-ra, l(2)35Di - lethal (2) 35di, CG3683 - cg3683 gene product from transcript cg3683-rc, CG10320 - cg10320 gene product from transcript cg10320-re, CG14482 - cg14482 gene product from transcri…
GO:0043603	cellular amide metabolic process	1.72e-14	1.76e-11	3.14	7818	300	448	54	[mRpL27 - mitochondrial ribosomal protein l27, CG14817 - cg14817 gene product from transcript cg14817-ra, mRpS10 - mitochondrial ribosomal protein s10, mRpS28 - mitochondrial ribosomal protein s28, CG4678 - cg4678 gene product from transcript cg4678-re, Dhfr - dihydrofolate reductase, CG34424 - cg34424 gene product from transcript cg34424-ra, mRpL18 - mitochondrial ribosomal protein l18, GstE9 - …
GO:0044271	cellular nitrogen compound biosynthetic process	1.3e-13	1.16e-10	2.44	7818	537	448	75	[mRpL27 - mitochondrial ribosomal protein l27, CG14817 - cg14817 gene product from transcript cg14817-ra, mRpS10 - mitochondrial ribosomal protein s10, mRpS28 - mitochondrial ribosomal protein s28, Dhfr - dihydrofolate reductase, CG34424 - cg34424 gene product from transcript cg34424-ra, mRpL18 - mitochondrial ribosomal protein l18, RpS25 - ribosomal protein s25, RpS21 - ribosomal protein s21, Rp…
GO:1901566	organonitrogen compound biosynthetic process	1.41e-13	1.12e-10	2.65	7818	428	448	65	[mRpL27 - mitochondrial ribosomal protein l27, CG14817 - cg14817 gene product from transcript cg14817-ra, mRpS10 - mitochondrial ribosomal protein s10, mRpS28 - mitochondrial ribosomal protein s28, CG11134 - cg11134 gene product from transcript cg11134-rb, Dhfr - dihydrofolate reductase, CG34424 - cg34424 gene product from transcript cg34424-ra, mRpL18 - mitochondrial ribosomal protein l18, RpS25…
GO:0006091	generation of precursor metabolites and energy	7.75e-11	5.56e-08	4.11	7818	119	448	28	[CoIV - cytochrome c oxidase subunit iv, CG7580 - cg7580 gene product from transcript cg7580-ra, CG3560 - cg3560 gene product from transcript cg3560-ra, CG12859 - cg12859 gene product from transcript cg12859-ra, l(2)35Di - lethal (2) 35di, CG3683 - cg3683 gene product from transcript cg3683-rc, CG10320 - cg10320 gene product from transcript cg10320-re, CoVIIc - cytochrome c oxidase subunit viic, …
GO:0009059	macromolecule biosynthetic process	2.53e-10	1.65e-07	2.29	7818	481	448	63	[mRpL27 - mitochondrial ribosomal protein l27, CG14817 - cg14817 gene product from transcript cg14817-ra, mRpS10 - mitochondrial ribosomal protein s10, mRpS28 - mitochondrial ribosomal protein s28, mRpL18 - mitochondrial ribosomal protein l18, RpS25 - ribosomal protein s25, RpS21 - ribosomal protein s21, RpL13 - ribosomal protein l13, Taf13 - tbp-associated factor 13, RpII18 - rna polymerase ii 1…
GO:0034645	cellular macromolecule biosynthetic process	3.27e-10	1.96e-07	2.42	7818	404	448	56	[mRpL27 - mitochondrial ribosomal protein l27, CG14817 - cg14817 gene product from transcript cg14817-ra, mRpS10 - mitochondrial ribosomal protein s10, mRpS28 - mitochondrial ribosomal protein s28, mRpL18 - mitochondrial ribosomal protein l18, RpS25 - ribosomal protein s25, RpS21 - ribosomal protein s21, RpL13 - ribosomal protein l13, RpII18 - rna polymerase ii 18kd subunit, mRpL33 - mitochondria…
GO:0002181	cytoplasmic translation	3.3e-10	1.82e-07	4.61	7818	87	448	23	[RpLP2 - ribosomal protein lp2, RpS28b - ribosomal protein s28b, RpS11 - ribosomal protein s11, RpS8 - ribosomal protein s8, RpS9 - ribosomal protein s9, RpL15 - ribosomal protein l15, RpL10 - ribosomal protein l10, RpL32 - ribosomal protein l32, RpS2 - ribosomal protein s2, RpL29 - ribosomal protein l29, RpS25 - ribosomal protein s25, RpS20 - ribosomal protein s20, RpL30 - ribosomal protein l30,…
GO:0034641	cellular nitrogen compound metabolic process	6.7e-10	3.43e-07	1.65	7818	1379	448	130	[CG7993 - cg7993 gene product from transcript cg7993-ra, cyp33 - cyclophilin-33, CG4866 - cg4866 gene product from transcript cg4866-ra, CG4678 - cg4678 gene product from transcript cg4678-re, Dhfr - dihydrofolate reductase, CG34424 - cg34424 gene product from transcript cg34424-ra, mRpL18 - mitochondrial ribosomal protein l18, RpS25 - ribosomal protein s25, GstE9 - glutathione s transferase e9, …
GO:0044249	cellular biosynthetic process	7.56e-09	3.61e-06	1.82	7818	842	448	88	[mRpL27 - mitochondrial ribosomal protein l27, CG14817 - cg14817 gene product from transcript cg14817-ra, mRpS10 - mitochondrial ribosomal protein s10, mRpS28 - mitochondrial ribosomal protein s28, CG11134 - cg11134 gene product from transcript cg11134-rb, Dhfr - dihydrofolate reductase, CG34424 - cg34424 gene product from transcript cg34424-ra, mRpL18 - mitochondrial ribosomal protein l18, RpS25…
GO:0006120	mitochondrial electron transport, NADH to ubiquinone	1.42e-08	6.38e-06	7.48	7818	28	448	12	[CG12400 - cg12400 gene product from transcript cg12400-rb, CG3192 - cg3192 gene product from transcript cg3192-ra, CG5548 - cg5548 gene product from transcript cg5548-ra, CG8680 - cg8680 gene product from transcript cg8680-ra, CG12859 - cg12859 gene product from transcript cg12859-ra, mtacp1 - mitochondrial acyl carrier protein 1, CG9306 - cg9306 gene product from transcript cg9306-ra, l(2)35Di …
GO:0006123	mitochondrial electron transport, cytochrome c to oxygen	1.48e-08	6.23e-06	15.27	7818	8	448	7	[CoIV - cytochrome c oxidase subunit iv, CG9603 - cg9603 gene product from transcript cg9603-ra, CoVb - cytochrome c oxidase subunit vb, levy - cg17280 gene product from transcript cg17280-ra, CoVIIc - cytochrome c oxidase subunit viic, CoVa - cytochrome c oxidase subunit va, cype - cyclope]
GO:0019646	aerobic electron transport chain	1.48e-08	5.88e-06	15.27	7818	8	448	7	[CoIV - cytochrome c oxidase subunit iv, CG9603 - cg9603 gene product from transcript cg9603-ra, CoVb - cytochrome c oxidase subunit vb, levy - cg17280 gene product from transcript cg17280-ra, CoVIIc - cytochrome c oxidase subunit viic, CoVa - cytochrome c oxidase subunit va, cype - cyclope]
GO:0009058	biosynthetic process	2.48e-08	9.35e-06	1.75	7818	917	448	92	[mRpL27 - mitochondrial ribosomal protein l27, CG14817 - cg14817 gene product from transcript cg14817-ra, mRpS10 - mitochondrial ribosomal protein s10, mRpS28 - mitochondrial ribosomal protein s28, CG11134 - cg11134 gene product from transcript cg11134-rb, Dhfr - dihydrofolate reductase, CG34424 - cg34424 gene product from transcript cg34424-ra, mRpL18 - mitochondrial ribosomal protein l18, RpS25…
GO:0032543	mitochondrial translation	5.15e-08	1.85e-05	4.06	7818	86	448	20	[mRpL27 - mitochondrial ribosomal protein l27, mRpL49 - mitochondrial ribosomal protein l49, CG14817 - cg14817 gene product from transcript cg14817-ra, mRpS23 - mitochondrial ribosomal protein s23, mRpS10 - mitochondrial ribosomal protein s10, mRpS24 - mitochondrial ribosomal protein s24, mRpS18C - mitochondrial ribosomal protein s18c, mRpS6 - mitochondrial ribosomal protein s6, mRpS28 - mitochon…
GO:0009060	aerobic respiration	9.91e-08	3.38e-05	9.24	7818	17	448	9	[CoIV - cytochrome c oxidase subunit iv, CG3560 - cg3560 gene product from transcript cg3560-ra, ox - oxen, CG9603 - cg9603 gene product from transcript cg9603-ra, CoVb - cytochrome c oxidase subunit vb, levy - cg17280 gene product from transcript cg17280-ra, CoVIIc - cytochrome c oxidase subunit viic, CoVa - cytochrome c oxidase subunit va, cype - cyclope]
GO:1901576	organic substance biosynthetic process	1.02e-07	3.31e-05	1.73	7818	889	448	88	[mRpL27 - mitochondrial ribosomal protein l27, CG14817 - cg14817 gene product from transcript cg14817-ra, mRpS10 - mitochondrial ribosomal protein s10, mRpS28 - mitochondrial ribosomal protein s28, CG11134 - cg11134 gene product from transcript cg11134-rb, Dhfr - dihydrofolate reductase, CG34424 - cg34424 gene product from transcript cg34424-ra, mRpL18 - mitochondrial ribosomal protein l18, RpS25…
GO:0055114	oxidation-reduction process	5.44e-07	0.00017	2.1	7818	398	448	48	[Fbp2 - fat body protein 2, CoIV - cytochrome c oxidase subunit iv, CG7580 - cg7580 gene product from transcript cg7580-ra, CG3560 - cg3560 gene product from transcript cg3560-ra, CG5493 - cg5493 gene product from transcript cg5493-rb, CG12859 - cg12859 gene product from transcript cg12859-ra, Prx2540-1 - peroxiredoxin 2540-1, CG7914 - cg7914 gene product from transcript cg7914-ra, Cyp313b1 - cg9…
GO:0009127	purine nucleoside monophosphate biosynthetic process	1.21e-06	0.00036	6.46	7818	27	448	10	[sun - stunted, l(1)G0230 - lethal (1) g0230, ade5 - cg3989 gene product from transcript cg3989-rb, CG11255 - cg11255 gene product from transcript cg11255-ra, CoVb - cytochrome c oxidase subunit vb, CG3321 - cg3321 gene product from transcript cg3321-rc, Adk2 - adenylate kinase-2, Oscp - oligomycin sensitivity-conferring protein, l(2)06225 - lethal (2) 06225, ATPsyn-Cf6 - atpase coupling factor 6]
GO:0009168	purine ribonucleoside monophosphate biosynthetic process	1.21e-06	0.000346	6.46	7818	27	448	10	[sun - stunted, l(1)G0230 - lethal (1) g0230, ade5 - cg3989 gene product from transcript cg3989-rb, CG11255 - cg11255 gene product from transcript cg11255-ra, CoVb - cytochrome c oxidase subunit vb, CG3321 - cg3321 gene product from transcript cg3321-rc, Adk2 - adenylate kinase-2, Oscp - oligomycin sensitivity-conferring protein, l(2)06225 - lethal (2) 06225, ATPsyn-Cf6 - atpase coupling factor 6]
GO:0009124	nucleoside monophosphate biosynthetic process	1.66e-06	0.000459	5.65	7818	34	448	11	[sun - stunted, l(1)G0230 - lethal (1) g0230, ade5 - cg3989 gene product from transcript cg3989-rb, CG11255 - cg11255 gene product from transcript cg11255-ra, CoVb - cytochrome c oxidase subunit vb, CG3321 - cg3321 gene product from transcript cg3321-rc, Adk2 - adenylate kinase-2, Oscp - oligomycin sensitivity-conferring protein, l(2)06225 - lethal (2) 06225, ATPsyn-Cf6 - atpase coupling factor 6…
GO:0044237	cellular metabolic process	3.13e-06	0.000832	1.27	7818	2982	448	217	[CG7993 - cg7993 gene product from transcript cg7993-ra, cyp33 - cyclophilin-33, CG4866 - cg4866 gene product from transcript cg4866-ra, Rpt1 - regulatory particle triple-a atpase 1, CG11134 - cg11134 gene product from transcript cg11134-rb, CG34424 - cg34424 gene product from transcript cg34424-ra, CG14482 - cg14482 gene product from transcript cg14482-rb, mRpL18 - mitochondrial ribosomal protei…
GO:0008152	metabolic process	4.82e-06	0.00123	1.23	7818	3458	448	244	[CG31248 - cg31248 gene product from transcript cg31248-ra, CG7993 - cg7993 gene product from transcript cg7993-ra, cyp33 - cyclophilin-33, CG4866 - cg4866 gene product from transcript cg4866-ra, Cyp313b1 - cg9716 gene product from transcript cg9716-ra, CG11134 - cg11134 gene product from transcript cg11134-rb, Rpt1 - regulatory particle triple-a atpase 1, CG13807 - cg13807 gene product from tran…
GO:0045333	cellular respiration	5.51e-06	0.00136	6.28	7818	25	448	9	[CoIV - cytochrome c oxidase subunit iv, CG3560 - cg3560 gene product from transcript cg3560-ra, ox - oxen, CG9603 - cg9603 gene product from transcript cg9603-ra, CoVb - cytochrome c oxidase subunit vb, levy - cg17280 gene product from transcript cg17280-ra, CoVIIc - cytochrome c oxidase subunit viic, CoVa - cytochrome c oxidase subunit va, cype - cyclope]
GO:0033108	mitochondrial respiratory chain complex assembly	7.11e-06	0.0017	5.45	7818	32	448	10	[CG3560 - cg3560 gene product from transcript cg3560-ra, ox - oxen, CoVIb - cytochrome c oxidase subunit vib, CG13018 - cg13018 gene product from transcript cg13018-ra, CG9065 - cg9065 gene product from transcript cg9065-ra, CG14483 - cg14483 gene product from transcript cg14483-rb, CG14757 - cg14757 gene product from transcript cg14757-ra, CG14898 - cg14898 gene product from transcript cg14898-r…
GO:0009156	ribonucleoside monophosphate biosynthetic process	7.11e-06	0.00164	5.45	7818	32	448	10	[sun - stunted, l(1)G0230 - lethal (1) g0230, ade5 - cg3989 gene product from transcript cg3989-rb, CG11255 - cg11255 gene product from transcript cg11255-ra, CoVb - cytochrome c oxidase subunit vb, CG3321 - cg3321 gene product from transcript cg3321-rc, Adk2 - adenylate kinase-2, Oscp - oligomycin sensitivity-conferring protein, l(2)06225 - lethal (2) 06225, ATPsyn-Cf6 - atpase coupling factor 6]
GO:0009126	purine nucleoside monophosphate metabolic process	7.7e-06	0.00173	4.2	7818	54	448	13	[Pglym78 - phosphoglyceromutase, l(1)G0230 - lethal (1) g0230, CG11255 - cg11255 gene product from transcript cg11255-ra, CG3321 - cg3321 gene product from transcript cg3321-rc, Adk2 - adenylate kinase-2, l(2)06225 - lethal (2) 06225, Hex-C - hexokinase c, sun - stunted, ade5 - cg3989 gene product from transcript cg3989-rb, CoVb - cytochrome c oxidase subunit vb, Oscp - oligomycin sensitivity-con…
GO:0009167	purine ribonucleoside monophosphate metabolic process	7.7e-06	0.00167	4.2	7818	54	448	13	[Pglym78 - phosphoglyceromutase, l(1)G0230 - lethal (1) g0230, CG11255 - cg11255 gene product from transcript cg11255-ra, CG3321 - cg3321 gene product from transcript cg3321-rc, Adk2 - adenylate kinase-2, l(2)06225 - lethal (2) 06225, Hex-C - hexokinase c, sun - stunted, ade5 - cg3989 gene product from transcript cg3989-rb, CoVb - cytochrome c oxidase subunit vb, Oscp - oligomycin sensitivity-con…
GO:0009123	nucleoside monophosphate metabolic process	7.71e-06	0.00163	3.94	7818	62	448	14	[Pglym78 - phosphoglyceromutase, l(1)G0230 - lethal (1) g0230, CG11255 - cg11255 gene product from transcript cg11255-ra, CG3321 - cg3321 gene product from transcript cg3321-rc, Adk2 - adenylate kinase-2, l(2)06225 - lethal (2) 06225, Hex-C - hexokinase c, dUTPase - deoxyuridine triphosphatase, sun - stunted, ade5 - cg3989 gene product from transcript cg3989-rb, CoVb - cytochrome c oxidase subuni…
GO:0015985	energy coupled proton transport, down electrochemical gradient	1.41e-05	0.00289	7.63	7818	16	448	7	[sun - stunted, l(1)G0230 - lethal (1) g0230, CoVb - cytochrome c oxidase subunit vb, CG3321 - cg3321 gene product from transcript cg3321-rc, Oscp - oligomycin sensitivity-conferring protein, l(2)06225 - lethal (2) 06225, ATPsyn-Cf6 - atpase coupling factor 6]
GO:0015986	ATP synthesis coupled proton transport	1.41e-05	0.00281	7.63	7818	16	448	7	[sun - stunted, l(1)G0230 - lethal (1) g0230, CoVb - cytochrome c oxidase subunit vb, CG3321 - cg3321 gene product from transcript cg3321-rc, Oscp - oligomycin sensitivity-conferring protein, l(2)06225 - lethal (2) 06225, ATPsyn-Cf6 - atpase coupling factor 6]
GO:0017004	cytochrome complex assembly	1.71e-05	0.00332	6.35	7818	22	448	8	[CG3560 - cg3560 gene product from transcript cg3560-ra, ox - oxen, CoVIb - cytochrome c oxidase subunit vib, CG13018 - cg13018 gene product from transcript cg13018-ra, CG9065 - cg9065 gene product from transcript cg9065-ra, CG14483 - cg14483 gene product from transcript cg14483-rb, CG17996 - cg17996 gene product from transcript cg17996-ra, CG4908 - cg4908 gene product from transcript cg4908-rb]
GO:0006364	rRNA processing	2.21e-05	0.00418	2.81	7818	124	448	20	[RpS28b - ribosomal protein s28b, CG7993 - cg7993 gene product from transcript cg7993-ra, RpS8 - ribosomal protein s8, Mpp6 - m-phase phosphoprotein 6, Rrp42 - cg8395 gene product from transcript cg8395-ra, CG4866 - cg4866 gene product from transcript cg4866-ra, CG6999 - cg6999 gene product from transcript cg6999-ra, CG11920 - cg11920 gene product from transcript cg11920-ra, Ip259 - intronic prot…
GO:0006754	ATP biosynthetic process	2.28e-05	0.00419	7.19	7818	17	448	7	[sun - stunted, l(1)G0230 - lethal (1) g0230, CoVb - cytochrome c oxidase subunit vb, CG3321 - cg3321 gene product from transcript cg3321-rc, Oscp - oligomycin sensitivity-conferring protein, l(2)06225 - lethal (2) 06225, ATPsyn-Cf6 - atpase coupling factor 6]
GO:0009161	ribonucleoside monophosphate metabolic process	2.62e-05	0.00469	3.78	7818	60	448	13	[Pglym78 - phosphoglyceromutase, l(1)G0230 - lethal (1) g0230, CG11255 - cg11255 gene product from transcript cg11255-ra, CG3321 - cg3321 gene product from transcript cg3321-rc, Adk2 - adenylate kinase-2, l(2)06225 - lethal (2) 06225, Hex-C - hexokinase c, sun - stunted, ade5 - cg3989 gene product from transcript cg3989-rb, CoVb - cytochrome c oxidase subunit vb, Oscp - oligomycin sensitivity-con…
GO:0016072	rRNA metabolic process	4.47e-05	0.00782	2.68	7818	130	448	20	[RpS28b - ribosomal protein s28b, CG7993 - cg7993 gene product from transcript cg7993-ra, RpS8 - ribosomal protein s8, Mpp6 - m-phase phosphoprotein 6, Rrp42 - cg8395 gene product from transcript cg8395-ra, CG4866 - cg4866 gene product from transcript cg4866-ra, CG11920 - cg11920 gene product from transcript cg11920-ra, CG6999 - cg6999 gene product from transcript cg6999-ra, Ip259 - intronic prot…
GO:0009201	ribonucleoside triphosphate biosynthetic process	7.81e-05	0.0133	6.11	7818	20	448	7	[sun - stunted, l(1)G0230 - lethal (1) g0230, CoVb - cytochrome c oxidase subunit vb, CG3321 - cg3321 gene product from transcript cg3321-rc, Oscp - oligomycin sensitivity-conferring protein, l(2)06225 - lethal (2) 06225, ATPsyn-Cf6 - atpase coupling factor 6]
GO:0009206	purine ribonucleoside triphosphate biosynthetic process	7.81e-05	0.013	6.11	7818	20	448	7	[sun - stunted, l(1)G0230 - lethal (1) g0230, CoVb - cytochrome c oxidase subunit vb, CG3321 - cg3321 gene product from transcript cg3321-rc, Oscp - oligomycin sensitivity-conferring protein, l(2)06225 - lethal (2) 06225, ATPsyn-Cf6 - atpase coupling factor 6]
GO:0009145	purine nucleoside triphosphate biosynthetic process	7.81e-05	0.0127	6.11	7818	20	448	7	[sun - stunted, l(1)G0230 - lethal (1) g0230, CoVb - cytochrome c oxidase subunit vb, CG3321 - cg3321 gene product from transcript cg3321-rc, Oscp - oligomycin sensitivity-conferring protein, l(2)06225 - lethal (2) 06225, ATPsyn-Cf6 - atpase coupling factor 6]
GO:0009141	nucleoside triphosphate metabolic process	9.43e-05	0.015	3.84	7818	50	448	11	[Pglym78 - phosphoglyceromutase, sun - stunted, l(1)G0230 - lethal (1) g0230, CoVb - cytochrome c oxidase subunit vb, CG3321 - cg3321 gene product from transcript cg3321-rc, l(2)06225 - lethal (2) 06225, Oscp - oligomycin sensitivity-conferring protein, Hex-C - hexokinase c, ATPsyn-Cf6 - atpase coupling factor 6, dUTPase - deoxyuridine triphosphatase, CG7834 - cg7834 gene product from transcript …
GO:0009142	nucleoside triphosphate biosynthetic process	0.000111	0.0174	5.82	7818	21	448	7	[sun - stunted, l(1)G0230 - lethal (1) g0230, CoVb - cytochrome c oxidase subunit vb, CG3321 - cg3321 gene product from transcript cg3321-rc, Oscp - oligomycin sensitivity-conferring protein, l(2)06225 - lethal (2) 06225, ATPsyn-Cf6 - atpase coupling factor 6]
GO:0046034	ATP metabolic process	0.00012	0.0182	4.06	7818	43	448	10	[Pglym78 - phosphoglyceromutase, sun - stunted, l(1)G0230 - lethal (1) g0230, CoVb - cytochrome c oxidase subunit vb, CG3321 - cg3321 gene product from transcript cg3321-rc, Oscp - oligomycin sensitivity-conferring protein, l(2)06225 - lethal (2) 06225, Hex-C - hexokinase c, ATPsyn-Cf6 - atpase coupling factor 6, CG7834 - cg7834 gene product from transcript cg7834-ra]
GO:2000178	negative regulation of neural precursor cell proliferation	0.000161	0.024	4.81	7818	29	448	8	[CoIV - cytochrome c oxidase subunit iv, CG3560 - cg3560 gene product from transcript cg3560-ra, MED10 - mediator complex subunit 10, Bap60 - brahma associated protein 60kd, Snr1 - snf5-related 1, CoVIIc - cytochrome c oxidase subunit viic, CoVa - cytochrome c oxidase subunit va, CG7834 - cg7834 gene product from transcript cg7834-ra]
GO:0007406	negative regulation of neuroblast proliferation	0.000161	0.0236	4.81	7818	29	448	8	[CoIV - cytochrome c oxidase subunit iv, CG3560 - cg3560 gene product from transcript cg3560-ra, MED10 - mediator complex subunit 10, Bap60 - brahma associated protein 60kd, Snr1 - snf5-related 1, CoVIIc - cytochrome c oxidase subunit viic, CoVa - cytochrome c oxidase subunit va, CG7834 - cg7834 gene product from transcript cg7834-ra]
GO:0033617	mitochondrial respiratory chain complex IV assembly	0.000209	0.03	7.93	7818	11	448	5	[CoVIb - cytochrome c oxidase subunit vib, CG13018 - cg13018 gene product from transcript cg13018-ra, CG9065 - cg9065 gene product from transcript cg9065-ra, CG14483 - cg14483 gene product from transcript cg14483-rb, CG17996 - cg17996 gene product from transcript cg17996-ra]
GO:0034622	cellular protein-containing complex assembly	0.000227	0.0319	1.91	7818	301	448	33	[CG7993 - cg7993 gene product from transcript cg7993-ra, RpS28b - ribosomal protein s28b, CG3560 - cg3560 gene product from transcript cg3560-ra, SmF - small ribonucleoprotein particle protein smf, CoVIb - cytochrome c oxidase subunit vib, CG12355 - cg12355 gene product from transcript cg12355-rd, RpL10 - ribosomal protein l10, CG14483 - cg14483 gene product from transcript cg14483-rb, CG14898 - …
GO:0009205	purine ribonucleoside triphosphate metabolic process	0.000263	0.0362	3.71	7818	47	448	10	[Pglym78 - phosphoglyceromutase, sun - stunted, l(1)G0230 - lethal (1) g0230, CoVb - cytochrome c oxidase subunit vb, CG3321 - cg3321 gene product from transcript cg3321-rc, Oscp - oligomycin sensitivity-conferring protein, l(2)06225 - lethal (2) 06225, Hex-C - hexokinase c, ATPsyn-Cf6 - atpase coupling factor 6, CG7834 - cg7834 gene product from transcript cg7834-ra]
GO:0009199	ribonucleoside triphosphate metabolic process	0.000263	0.0355	3.71	7818	47	448	10	[Pglym78 - phosphoglyceromutase, sun - stunted, l(1)G0230 - lethal (1) g0230, CoVb - cytochrome c oxidase subunit vb, CG3321 - cg3321 gene product from transcript cg3321-rc, Oscp - oligomycin sensitivity-conferring protein, l(2)06225 - lethal (2) 06225, Hex-C - hexokinase c, ATPsyn-Cf6 - atpase coupling factor 6, CG7834 - cg7834 gene product from transcript cg7834-ra]
GO:0009144	purine nucleoside triphosphate metabolic process	0.000315	0.0418	3.64	7818	48	448	10	[Pglym78 - phosphoglyceromutase, sun - stunted, l(1)G0230 - lethal (1) g0230, CoVb - cytochrome c oxidase subunit vb, CG3321 - cg3321 gene product from transcript cg3321-rc, Oscp - oligomycin sensitivity-conferring protein, l(2)06225 - lethal (2) 06225, Hex-C - hexokinase c, ATPsyn-Cf6 - atpase coupling factor 6, CG7834 - cg7834 gene product from transcript cg7834-ra]
GO:1902692	regulation of neuroblast proliferation	0.000342	0.0445	3.93	7818	40	448	9	[CoIV - cytochrome c oxidase subunit iv, CG3560 - cg3560 gene product from transcript cg3560-ra, MED10 - mediator complex subunit 10, Bap60 - brahma associated protein 60kd, E(spl)mbeta-HLH - enhancer of split mbeta, helix-loop-helix, Snr1 - snf5-related 1, CoVIIc - cytochrome c oxidase subunit viic, CoVa - cytochrome c oxidase subunit va, CG7834 - cg7834 gene product from transcript cg7834-ra]
GO:2000177	regulation of neural precursor cell proliferation	0.000416	0.0532	3.83	7818	41	448	9	[CoIV - cytochrome c oxidase subunit iv, CG3560 - cg3560 gene product from transcript cg3560-ra, MED10 - mediator complex subunit 10, Bap60 - brahma associated protein 60kd, E(spl)mbeta-HLH - enhancer of split mbeta, helix-loop-helix, Snr1 - snf5-related 1, CoVIIc - cytochrome c oxidase subunit viic, CoVa - cytochrome c oxidase subunit va, CG7834 - cg7834 gene product from transcript cg7834-ra]
GO:2000647	negative regulation of stem cell proliferation	0.000425	0.0535	4.23	7818	33	448	8	[CoIV - cytochrome c oxidase subunit iv, CG3560 - cg3560 gene product from transcript cg3560-ra, MED10 - mediator complex subunit 10, Bap60 - brahma associated protein 60kd, Snr1 - snf5-related 1, CoVIIc - cytochrome c oxidase subunit viic, CoVa - cytochrome c oxidase subunit va, CG7834 - cg7834 gene product from transcript cg7834-ra]
GO:0009152	purine ribonucleotide biosynthetic process	0.000446	0.0552	3.49	7818	50	448	10	[sun - stunted, l(1)G0230 - lethal (1) g0230, ade5 - cg3989 gene product from transcript cg3989-rb, CG11255 - cg11255 gene product from transcript cg11255-ra, CoVb - cytochrome c oxidase subunit vb, CG3321 - cg3321 gene product from transcript cg3321-rc, Adk2 - adenylate kinase-2, l(2)06225 - lethal (2) 06225, Oscp - oligomycin sensitivity-conferring protein, ATPsyn-Cf6 - atpase coupling factor 6]
GO:0042744	hydrogen peroxide catabolic process	0.000619	0.0752	8.73	7818	8	448	4	[Prx6005 - peroxiredoxin 6005, Prx2540-1 - peroxiredoxin 2540-1, CG12896 - cg12896 gene product from transcript cg12896-ra, Prx2540-2 - peroxiredoxin 2540-2]
GO:0006164	purine nucleotide biosynthetic process	0.00062	0.0741	3.36	7818	52	448	10	[sun - stunted, l(1)G0230 - lethal (1) g0230, ade5 - cg3989 gene product from transcript cg3989-rb, CG11255 - cg11255 gene product from transcript cg11255-ra, CoVb - cytochrome c oxidase subunit vb, CG3321 - cg3321 gene product from transcript cg3321-rc, Adk2 - adenylate kinase-2, l(2)06225 - lethal (2) 06225, Oscp - oligomycin sensitivity-conferring protein, ATPsyn-Cf6 - atpase coupling factor 6]
GO:0006396	RNA processing	0.000627	0.0737	1.66	7818	452	448	43	[RpS28b - ribosomal protein s28b, CG7993 - cg7993 gene product from transcript cg7993-ra, SmB - small ribonucleoprotein particle protein smb, cyp33 - cyclophilin-33, SmF - small ribonucleoprotein particle protein smf, CG4866 - cg4866 gene product from transcript cg4866-ra, tsu - tsunagi, CG10754 - cg10754 gene product from transcript cg10754-ra, CG1750 - cg1750 gene product from transcript cg1750…
GO:0009165	nucleotide biosynthetic process	0.000629	0.0727	2.95	7818	71	448	12	[sun - stunted, l(1)G0230 - lethal (1) g0230, ade5 - cg3989 gene product from transcript cg3989-rb, CG11255 - cg11255 gene product from transcript cg11255-ra, CoVb - cytochrome c oxidase subunit vb, CG3321 - cg3321 gene product from transcript cg3321-rc, Adk2 - adenylate kinase-2, l(2)06225 - lethal (2) 06225, Oscp - oligomycin sensitivity-conferring protein, Dhfr - dihydrofolate reductase, ATPsy…
GO:0017144	drug metabolic process	0.000686	0.0781	2.11	7818	182	448	22	[Pglym78 - phosphoglyceromutase, CG6415 - cg6415 gene product from transcript cg6415-ra, l(1)G0230 - lethal (1) g0230, Prx2540-1 - peroxiredoxin 2540-1, CG11255 - cg11255 gene product from transcript cg11255-ra, CG3321 - cg3321 gene product from transcript cg3321-rc, CG11134 - cg11134 gene product from transcript cg11134-rb, CG14898 - cg14898 gene product from transcript cg14898-ra, l(2)06225 - l…
GO:0097428	protein maturation by iron-sulfur cluster transfer	0.000716	0.0802	13.09	7818	4	448	3	[CG9836 - cg9836 gene product from transcript cg9836-ra, CG13623 - cg13623 gene product from transcript cg13623-ra, l(1)G0136 - lethal (1) g0136]
GO:1901293	nucleoside phosphate biosynthetic process	0.000716	0.079	2.91	7818	72	448	12	[sun - stunted, l(1)G0230 - lethal (1) g0230, ade5 - cg3989 gene product from transcript cg3989-rb, CG11255 - cg11255 gene product from transcript cg11255-ra, CoVb - cytochrome c oxidase subunit vb, CG3321 - cg3321 gene product from transcript cg3321-rc, Adk2 - adenylate kinase-2, l(2)06225 - lethal (2) 06225, Oscp - oligomycin sensitivity-conferring protein, Dhfr - dihydrofolate reductase, ATPsy…
GO:0065003	protein-containing complex assembly	0.000722	0.0785	1.78	7818	334	448	34	[CG7993 - cg7993 gene product from transcript cg7993-ra, RpS28b - ribosomal protein s28b, CG3560 - cg3560 gene product from transcript cg3560-ra, SmF - small ribonucleoprotein particle protein smf, CoVIb - cytochrome c oxidase subunit vib, RpL10 - ribosomal protein l10, CG12355 - cg12355 gene product from transcript cg12355-rd, CG14483 - cg14483 gene product from transcript cg14483-rb, CG14898 - …
GO:1902600	proton transmembrane transport	0.000796	0.0852	3.88	7818	36	448	8	[sun - stunted, l(1)G0230 - lethal (1) g0230, CoVb - cytochrome c oxidase subunit vb, CG3321 - cg3321 gene product from transcript cg3321-rc, Vha13 - vacuolar h[+] atpase g-subunit, Oscp - oligomycin sensitivity-conferring protein, l(2)06225 - lethal (2) 06225, ATPsyn-Cf6 - atpase coupling factor 6]
GO:0009150	purine ribonucleotide metabolic process	0.000802	0.0846	2.73	7818	83	448	13	[Pglym78 - phosphoglyceromutase, l(1)G0230 - lethal (1) g0230, CG11255 - cg11255 gene product from transcript cg11255-ra, CG3321 - cg3321 gene product from transcript cg3321-rc, Adk2 - adenylate kinase-2, l(2)06225 - lethal (2) 06225, Hex-C - hexokinase c, sun - stunted, ade5 - cg3989 gene product from transcript cg3989-rb, CoVb - cytochrome c oxidase subunit vb, Oscp - oligomycin sensitivity-con…
GO:0046390	ribose phosphate biosynthetic process	0.000983	0.102	3.17	7818	55	448	10	[sun - stunted, l(1)G0230 - lethal (1) g0230, ade5 - cg3989 gene product from transcript cg3989-rb, CG11255 - cg11255 gene product from transcript cg11255-ra, CoVb - cytochrome c oxidase subunit vb, CG3321 - cg3321 gene product from transcript cg3321-rc, Adk2 - adenylate kinase-2, l(2)06225 - lethal (2) 06225, Oscp - oligomycin sensitivity-conferring protein, ATPsyn-Cf6 - atpase coupling factor 6]
GO:0009260	ribonucleotide biosynthetic process	0.000983	0.101	3.17	7818	55	448	10	[sun - stunted, l(1)G0230 - lethal (1) g0230, ade5 - cg3989 gene product from transcript cg3989-rb, CG11255 - cg11255 gene product from transcript cg11255-ra, CoVb - cytochrome c oxidase subunit vb, CG3321 - cg3321 gene product from transcript cg3321-rc, Adk2 - adenylate kinase-2, l(2)06225 - lethal (2) 06225, Oscp - oligomycin sensitivity-conferring protein, ATPsyn-Cf6 - atpase coupling factor 6]
GO: Molecular Function
GO Term	Description	P-value	FDR q-value	Enrichment	N	B	n	b	Genes
GO:0003735	structural constituent of ribosome	2.35e-18	6.12e-15	4.69	7818	160	448	43	[mRpL49 - mitochondrial ribosomal protein l49, mRpL27 - mitochondrial ribosomal protein l27, RpS11 - ribosomal protein s11, RpS28b - ribosomal protein s28b, CG14817 - cg14817 gene product from transcript cg14817-ra, RpL15 - ribosomal protein l15, RpL10 - ribosomal protein l10, RpS9 - ribosomal protein s9, mRpS10 - mitochondrial ribosomal protein s10, CG4866 - cg4866 gene product from transcript c…
GO:0005198	structural molecule activity	6.75e-11	8.79e-08	2.63	7818	345	448	52	[mRpL27 - mitochondrial ribosomal protein l27, CG14817 - cg14817 gene product from transcript cg14817-ra, mRpS10 - mitochondrial ribosomal protein s10, CG4866 - cg4866 gene product from transcript cg4866-ra, mRpS28 - mitochondrial ribosomal protein s28, mRpL18 - mitochondrial ribosomal protein l18, RpS25 - ribosomal protein s25, RpS21 - ribosomal protein s21, RpL13 - ribosomal protein l13, Tm2 - …
GO:0009055	electron transfer activity	6.79e-10	5.89e-07	6.05	7818	49	448	17	[CG34172 - cg34172 gene product from transcript cg34172-rc, CoIV - cytochrome c oxidase subunit iv, CG7580 - cg7580 gene product from transcript cg7580-ra, CG3560 - cg3560 gene product from transcript cg3560-ra, CoVIb - cytochrome c oxidase subunit vib, CoVIII - cytochrome c oxidase subunit viii, Fdxh - ferredoxin, CG14482 - cg14482 gene product from transcript cg14482-rb, CoVIIc - cytochrome c o…
GO:0004129	cytochrome-c oxidase activity	8.02e-10	5.22e-07	11.63	7818	15	448	10	[CG34172 - cg34172 gene product from transcript cg34172-rc, CoIV - cytochrome c oxidase subunit iv, CoVIII - cytochrome c oxidase subunit viii, CoVIb - cytochrome c oxidase subunit vib, CG9603 - cg9603 gene product from transcript cg9603-ra, CoVb - cytochrome c oxidase subunit vb, levy - cg17280 gene product from transcript cg17280-ra, CoVIIc - cytochrome c oxidase subunit viic, CoVa - cytochrome…
GO:0016675	oxidoreductase activity, acting on a heme group of donors	8.02e-10	4.18e-07	11.63	7818	15	448	10	[CG34172 - cg34172 gene product from transcript cg34172-rc, CoIV - cytochrome c oxidase subunit iv, CoVIII - cytochrome c oxidase subunit viii, CoVIb - cytochrome c oxidase subunit vib, CG9603 - cg9603 gene product from transcript cg9603-ra, CoVb - cytochrome c oxidase subunit vb, levy - cg17280 gene product from transcript cg17280-ra, CoVIIc - cytochrome c oxidase subunit viic, CoVa - cytochrome…
GO:0016676	oxidoreductase activity, acting on a heme group of donors, oxygen as acceptor	8.02e-10	3.48e-07	11.63	7818	15	448	10	[CG34172 - cg34172 gene product from transcript cg34172-rc, CoIV - cytochrome c oxidase subunit iv, CoVIII - cytochrome c oxidase subunit viii, CoVIb - cytochrome c oxidase subunit vib, CG9603 - cg9603 gene product from transcript cg9603-ra, CoVb - cytochrome c oxidase subunit vb, levy - cg17280 gene product from transcript cg17280-ra, CoVIIc - cytochrome c oxidase subunit viic, CoVa - cytochrome…
GO:0015002	heme-copper terminal oxidase activity	8.02e-10	2.98e-07	11.63	7818	15	448	10	[CG34172 - cg34172 gene product from transcript cg34172-rc, CoIV - cytochrome c oxidase subunit iv, CoVIII - cytochrome c oxidase subunit viii, CoVIb - cytochrome c oxidase subunit vib, CG9603 - cg9603 gene product from transcript cg9603-ra, CoVb - cytochrome c oxidase subunit vb, levy - cg17280 gene product from transcript cg17280-ra, CoVIIc - cytochrome c oxidase subunit viic, CoVa - cytochrome…
GO:0016491	oxidoreductase activity	6.92e-08	2.25e-05	2.13	7818	443	448	54	[CoIV - cytochrome c oxidase subunit iv, CoVIb - cytochrome c oxidase subunit vib, CG5493 - cg5493 gene product from transcript cg5493-rb, CG12859 - cg12859 gene product from transcript cg12859-ra, Cyp313b1 - cg9716 gene product from transcript cg9716-ra, Dhfr - dihydrofolate reductase, CG3683 - cg3683 gene product from transcript cg3683-rc, CG14482 - cg14482 gene product from transcript cg14482-…
GO:0015078	proton transmembrane transporter activity	2.14e-07	6.19e-05	4.3	7818	69	448	17	[CG34172 - cg34172 gene product from transcript cg34172-rc, CoIV - cytochrome c oxidase subunit iv, CoVIII - cytochrome c oxidase subunit viii, CoVIb - cytochrome c oxidase subunit vib, l(1)G0230 - lethal (1) g0230, CG3321 - cg3321 gene product from transcript cg3321-rc, Vha13 - vacuolar h[+] atpase g-subunit, l(2)06225 - lethal (2) 06225, CoVIIc - cytochrome c oxidase subunit viic, sun - stunted…
GO:0003954	NADH dehydrogenase activity	1.78e-06	0.000463	6.23	7818	28	448	10	[CG12400 - cg12400 gene product from transcript cg12400-rb, CG3192 - cg3192 gene product from transcript cg3192-ra, CG5548 - cg5548 gene product from transcript cg5548-ra, CG12859 - cg12859 gene product from transcript cg12859-ra, CG9306 - cg9306 gene product from transcript cg9306-ra, l(2)35Di - lethal (2) 35di, CG6463 - cg6463 gene product from transcript cg6463-ra, CG3683 - cg3683 gene product…
GO:0016651	oxidoreductase activity, acting on NAD(P)H	3.26e-06	0.000771	4.87	7818	43	448	12	[CG12400 - cg12400 gene product from transcript cg12400-rb, CG3192 - cg3192 gene product from transcript cg3192-ra, TrxT - thioredoxin t, CG5548 - cg5548 gene product from transcript cg5548-ra, CG12859 - cg12859 gene product from transcript cg12859-ra, Trx-2 - thioredoxin-2, CG9306 - cg9306 gene product from transcript cg9306-ra, l(2)35Di - lethal (2) 35di, CG6463 - cg6463 gene product from trans…
GO:0005549	odorant binding	1.71e-05	0.00371	6.35	7818	22	448	8	[Obp44a - odorant-binding protein 44a, Obp18a - odorant-binding protein 18a, Obp56g - odorant-binding protein 56g, Obp57a - odorant-binding protein 57a, Obp57c - odorant-binding protein 57c, Obp99b - odorant-binding protein 99b, Obp19b - odorant-binding protein 19b, Obp28a - odorant-binding protein 28a]
GO:0019843	rRNA binding	2.98e-05	0.00597	5.24	7818	30	448	9	[CG7993 - cg7993 gene product from transcript cg7993-ra, RpS9 - ribosomal protein s9, mRpS6 - mitochondrial ribosomal protein s6, CG4866 - cg4866 gene product from transcript cg4866-ra, mRpS11 - mitochondrial ribosomal protein s11, mRpL16 - mitochondrial ribosomal protein l16, CG11920 - cg11920 gene product from transcript cg11920-ra, La - la autoantigen-like, mRpL18 - mitochondrial ribosomal pro…
GO:0015450	P-P-bond-hydrolysis-driven protein transmembrane transporter activity	4.16e-05	0.00774	8.05	7818	13	448	6	[Sec61beta - cg10130 gene product from transcript cg10130-ra, Tom7 - translocase of outer membrane 7, Sec61gamma - cg14214 gene product from transcript cg14214-ra, CG8860 - cg8860 gene product from transcript cg8860-ra, Tim8 - cg1728 gene product from transcript cg1728-ra, Tim9a - cg1660 gene product from transcript cg1660-ra]
GO:0022884	macromolecule transmembrane transporter activity	6.93e-05	0.012	7.48	7818	14	448	6	[Sec61beta - cg10130 gene product from transcript cg10130-ra, Tom7 - translocase of outer membrane 7, Sec61gamma - cg14214 gene product from transcript cg14214-ra, CG8860 - cg8860 gene product from transcript cg8860-ra, Tim8 - cg1728 gene product from transcript cg1728-ra, Tim9a - cg1660 gene product from transcript cg1660-ra]
GO:0008320	protein transmembrane transporter activity	6.93e-05	0.0113	7.48	7818	14	448	6	[Sec61beta - cg10130 gene product from transcript cg10130-ra, Tom7 - translocase of outer membrane 7, Sec61gamma - cg14214 gene product from transcript cg14214-ra, CG8860 - cg8860 gene product from transcript cg8860-ra, Tim8 - cg1728 gene product from transcript cg1728-ra, Tim9a - cg1660 gene product from transcript cg1660-ra]
GO:0003723	RNA binding	0.000106	0.0163	1.69	7818	537	448	52	[CG7993 - cg7993 gene product from transcript cg7993-ra, cyp33 - cyclophilin-33, CG4866 - cg4866 gene product from transcript cg4866-ra, CG13807 - cg13807 gene product from transcript cg13807-ra, CG10754 - cg10754 gene product from transcript cg10754-ra, mRpL18 - mitochondrial ribosomal protein l18, RpL13 - ribosomal protein l13, snf - sans fille, CG8021 - cg8021 gene product from transcript cg80…
GO:0016679	oxidoreductase activity, acting on diphenols and related substances as donors	0.00012	0.0173	8.73	7818	10	448	5	[CG7580 - cg7580 gene product from transcript cg7580-ra, CG3560 - cg3560 gene product from transcript cg3560-ra, ox - oxen, proPO45 - prophenoloxidase 45, CG14482 - cg14482 gene product from transcript cg14482-rb]
GO:0005179	hormone activity	0.000144	0.0198	4.36	7818	36	448	9	[Eh - eclosion hormone, hug - hugin, Ast-CC - allatostatin double c, Lk - leucokinin, Ast - allatostatin, IFa - ifamide, Neb-cGP - cg15304 gene product from transcript cg15304-rb, Gpb5 - glycoprotein hormone beta 5, Ilp3 - insulin-like peptide 3]
GO:1904680	peptide transmembrane transporter activity	0.000167	0.0218	6.54	7818	16	448	6	[Sec61beta - cg10130 gene product from transcript cg10130-ra, Tom7 - translocase of outer membrane 7, Sec61gamma - cg14214 gene product from transcript cg14214-ra, CG8860 - cg8860 gene product from transcript cg8860-ra, Tim8 - cg1728 gene product from transcript cg1728-ra, Tim9a - cg1660 gene product from transcript cg1660-ra]
GO:0042887	amide transmembrane transporter activity	0.000246	0.0305	6.16	7818	17	448	6	[Sec61beta - cg10130 gene product from transcript cg10130-ra, Sec61gamma - cg14214 gene product from transcript cg14214-ra, Tom7 - translocase of outer membrane 7, CG8860 - cg8860 gene product from transcript cg8860-ra, Tim8 - cg1728 gene product from transcript cg1728-ra, Tim9a - cg1660 gene product from transcript cg1660-ra]
GO:0051920	peroxiredoxin activity	0.000324	0.0384	9.97	7818	7	448	4	[Prx2540-1 - peroxiredoxin 2540-1, Prx6005 - peroxiredoxin 6005, CG12896 - cg12896 gene product from transcript cg12896-ra, Prx2540-2 - peroxiredoxin 2540-2]
GO:0016209	antioxidant activity	0.000425	0.0481	4.23	7818	33	448	8	[TrxT - thioredoxin t, GstO3 - glutathione s transferase o3, Prx6005 - peroxiredoxin 6005, Prx2540-1 - peroxiredoxin 2540-1, Trx-2 - thioredoxin-2, CG12896 - cg12896 gene product from transcript cg12896-ra, Sod - superoxide dismutase, Prx2540-2 - peroxiredoxin 2540-2]
GO:0046933	proton-transporting ATP synthase activity, rotational mechanism	0.00053	0.0574	6.71	7818	13	448	5	[sun - stunted, l(1)G0230 - lethal (1) g0230, CG3321 - cg3321 gene product from transcript cg3321-rc, Oscp - oligomycin sensitivity-conferring protein, l(2)06225 - lethal (2) 06225]
GO:0016681	oxidoreductase activity, acting on diphenols and related substances as donors, cytochrome as acceptor	0.000619	0.0645	8.73	7818	8	448	4	[CG7580 - cg7580 gene product from transcript cg7580-ra, CG3560 - cg3560 gene product from transcript cg3560-ra, ox - oxen, CG14482 - cg14482 gene product from transcript cg14482-rb]
GO:0008121	ubiquinol-cytochrome-c reductase activity	0.000619	0.062	8.73	7818	8	448	4	[CG7580 - cg7580 gene product from transcript cg7580-ra, CG3560 - cg3560 gene product from transcript cg3560-ra, ox - oxen, CG14482 - cg14482 gene product from transcript cg14482-rb]
GO: Cellular Component
GO Term	Description	P-value	FDR q-value	Enrichment	N	B	n	b	Genes
GO:0098798	mitochondrial protein complex	6.69e-27	8.3e-24	5.16	7818	196	448	58	[mRpL27 - mitochondrial ribosomal protein l27, CoIV - cytochrome c oxidase subunit iv, CG14817 - cg14817 gene product from transcript cg14817-ra, CoVIb - cytochrome c oxidase subunit vib, mRpS10 - mitochondrial ribosomal protein s10, CG12859 - cg12859 gene product from transcript cg12859-ra, mRpS28 - mitochondrial ribosomal protein s28, CG3683 - cg3683 gene product from transcript cg3683-rc, CG14…
GO:0098800	inner mitochondrial membrane protein complex	1.22e-21	7.56e-19	6.83	7818	92	448	36	[CoIV - cytochrome c oxidase subunit iv, CG7580 - cg7580 gene product from transcript cg7580-ra, CG3560 - cg3560 gene product from transcript cg3560-ra, CoVIb - cytochrome c oxidase subunit vib, CG12859 - cg12859 gene product from transcript cg12859-ra, Tim8 - cg1728 gene product from transcript cg1728-ra, CG3321 - cg3321 gene product from transcript cg3321-rc, l(2)35Di - lethal (2) 35di, CG3683 …
GO:0044455	mitochondrial membrane part	2.94e-20	1.22e-17	5.77	7818	118	448	39	[CoIV - cytochrome c oxidase subunit iv, CG7580 - cg7580 gene product from transcript cg7580-ra, CG3560 - cg3560 gene product from transcript cg3560-ra, CoVIb - cytochrome c oxidase subunit vib, CG12859 - cg12859 gene product from transcript cg12859-ra, Tim8 - cg1728 gene product from transcript cg1728-ra, CG3321 - cg3321 gene product from transcript cg3321-rc, CG14483 - cg14483 gene product from…
GO:0044429	mitochondrial part	5.55e-20	1.72e-17	3.35	7818	359	448	69	[mRpL27 - mitochondrial ribosomal protein l27, CoIV - cytochrome c oxidase subunit iv, CG14817 - cg14817 gene product from transcript cg14817-ra, CoVIb - cytochrome c oxidase subunit vib, mRpS10 - mitochondrial ribosomal protein s10, CG12859 - cg12859 gene product from transcript cg12859-ra, mRpS28 - mitochondrial ribosomal protein s28, CG14483 - cg14483 gene product from transcript cg14483-rb, C…
GO:0044391	ribosomal subunit	2.21e-17	5.5e-15	4.44	7818	169	448	43	[mRpL49 - mitochondrial ribosomal protein l49, mRpL27 - mitochondrial ribosomal protein l27, RpS28b - ribosomal protein s28b, RpS11 - ribosomal protein s11, RpL15 - ribosomal protein l15, RpL10 - ribosomal protein l10, RpS9 - ribosomal protein s9, mRpS10 - mitochondrial ribosomal protein s10, CG4866 - cg4866 gene product from transcript cg4866-ra, RpL32 - ribosomal protein l32, mRpS28 - mitochond…
GO:0098803	respiratory chain complex	1.8e-15	3.73e-13	7.22	7818	58	448	24	[CoIV - cytochrome c oxidase subunit iv, CG3192 - cg3192 gene product from transcript cg3192-ra, CG7580 - cg7580 gene product from transcript cg7580-ra, CG3560 - cg3560 gene product from transcript cg3560-ra, CoVIb - cytochrome c oxidase subunit vib, CG12859 - cg12859 gene product from transcript cg12859-ra, l(2)35Di - lethal (2) 35di, CG10320 - cg10320 gene product from transcript cg10320-re, CG…
GO:1990904	ribonucleoprotein complex	1.93e-12	3.43e-10	2.37	7818	531	448	72	[mRpL27 - mitochondrial ribosomal protein l27, cyp33 - cyclophilin-33, CG14817 - cg14817 gene product from transcript cg14817-ra, mRpS10 - mitochondrial ribosomal protein s10, CG4866 - cg4866 gene product from transcript cg4866-ra, mRpS28 - mitochondrial ribosomal protein s28, CG10754 - cg10754 gene product from transcript cg10754-ra, mRpL18 - mitochondrial ribosomal protein l18, RpS25 - ribosoma…
GO:0030529	intracellular ribonucleoprotein complex	1.93e-12	3e-10	2.37	7818	531	448	72	[mRpL27 - mitochondrial ribosomal protein l27, cyp33 - cyclophilin-33, CG14817 - cg14817 gene product from transcript cg14817-ra, mRpS10 - mitochondrial ribosomal protein s10, CG4866 - cg4866 gene product from transcript cg4866-ra, mRpS28 - mitochondrial ribosomal protein s28, CG10754 - cg10754 gene product from transcript cg10754-ra, mRpL18 - mitochondrial ribosomal protein l18, RpS25 - ribosoma…
GO:0070069	cytochrome complex	3.79e-11	5.23e-09	11.02	7818	19	448	12	[CoIV - cytochrome c oxidase subunit iv, CG7580 - cg7580 gene product from transcript cg7580-ra, CG3560 - cg3560 gene product from transcript cg3560-ra, ox - oxen, CoVIb - cytochrome c oxidase subunit vib, CG9603 - cg9603 gene product from transcript cg9603-ra, CoVb - cytochrome c oxidase subunit vb, levy - cg17280 gene product from transcript cg17280-ra, CG14482 - cg14482 gene product from trans…
GO:0045277	respiratory chain complex IV	9.37e-10	1.16e-07	15.51	7818	9	448	8	[CoIV - cytochrome c oxidase subunit iv, CoVIb - cytochrome c oxidase subunit vib, CG9603 - cg9603 gene product from transcript cg9603-ra, CoVb - cytochrome c oxidase subunit vb, levy - cg17280 gene product from transcript cg17280-ra, CoVIIc - cytochrome c oxidase subunit viic, CoVa - cytochrome c oxidase subunit va, cype - cyclope]
GO:0005751	mitochondrial respiratory chain complex IV	9.37e-10	1.06e-07	15.51	7818	9	448	8	[CoIV - cytochrome c oxidase subunit iv, CoVIb - cytochrome c oxidase subunit vib, CG9603 - cg9603 gene product from transcript cg9603-ra, CoVb - cytochrome c oxidase subunit vb, levy - cg17280 gene product from transcript cg17280-ra, CoVIIc - cytochrome c oxidase subunit viic, CoVa - cytochrome c oxidase subunit va, cype - cyclope]
GO:0015934	large ribosomal subunit	2.23e-09	2.31e-07	4.07	7818	103	448	24	[mRpL49 - mitochondrial ribosomal protein l49, mRpL27 - mitochondrial ribosomal protein l27, RpLP2 - ribosomal protein lp2, RpL15 - ribosomal protein l15, RpL10 - ribosomal protein l10, RpL32 - ribosomal protein l32, RpL29 - ribosomal protein l29, mRpL52 - mitochondrial ribosomal protein l52, mRpL18 - mitochondrial ribosomal protein l18, mRpL34 - mitochondrial ribosomal protein l34, RpL30 - ribos…
GO:0005840	ribosome	5.05e-09	4.82e-07	4.22	7818	91	448	22	[RpLP2 - ribosomal protein lp2, RpS11 - ribosomal protein s11, RpS8 - ribosomal protein s8, CG14817 - cg14817 gene product from transcript cg14817-ra, mRpS23 - mitochondrial ribosomal protein s23, RpL15 - ribosomal protein l15, RpL10 - ribosomal protein l10, RpS9 - ribosomal protein s9, RpL32 - ribosomal protein l32, RpS2 - ribosomal protein s2, RpL29 - ribosomal protein l29, RpS25 - ribosomal pr…
GO:0015935	small ribosomal subunit	5.59e-09	4.96e-07	4.81	7818	69	448	19	[RpS28b - ribosomal protein s28b, RpS11 - ribosomal protein s11, RpS8 - ribosomal protein s8, mRpS23 - mitochondrial ribosomal protein s23, RpS9 - ribosomal protein s9, mRpS10 - mitochondrial ribosomal protein s10, mRpS24 - mitochondrial ribosomal protein s24, mRpS18C - mitochondrial ribosomal protein s18c, CG4866 - cg4866 gene product from transcript cg4866-ra, RpS2 - ribosomal protein s2, mRpS6…
GO:0032991	protein-containing complex	8.21e-09	6.8e-07	1.45	7818	2099	448	174	[CoIV - cytochrome c oxidase subunit iv, cyp33 - cyclophilin-33, CoVIb - cytochrome c oxidase subunit vib, CG12859 - cg12859 gene product from transcript cg12859-ra, CG4866 - cg4866 gene product from transcript cg4866-ra, Rpt1 - regulatory particle triple-a atpase 1, Pros29 - proteasome 29kd subunit, CG13807 - cg13807 gene product from transcript cg13807-ra, CG3683 - cg3683 gene product from tran…
GO:0044422	organelle part	5.04e-08	3.92e-06	1.4	7818	2259	448	181	[CoIV - cytochrome c oxidase subunit iv, CG7993 - cg7993 gene product from transcript cg7993-ra, cyp33 - cyclophilin-33, CoVIb - cytochrome c oxidase subunit vib, CG12859 - cg12859 gene product from transcript cg12859-ra, CG4866 - cg4866 gene product from transcript cg4866-ra, Rpt1 - regulatory particle triple-a atpase 1, CG14483 - cg14483 gene product from transcript cg14483-rb, CG14898 - cg1489…
GO:0044446	intracellular organelle part	7.06e-08	5.16e-06	1.4	7818	2205	448	177	[CoIV - cytochrome c oxidase subunit iv, CG7993 - cg7993 gene product from transcript cg7993-ra, cyp33 - cyclophilin-33, CoVIb - cytochrome c oxidase subunit vib, CG12859 - cg12859 gene product from transcript cg12859-ra, CG4866 - cg4866 gene product from transcript cg4866-ra, Rpt1 - regulatory particle triple-a atpase 1, CG14483 - cg14483 gene product from transcript cg14483-rb, CG14898 - cg1489…
GO:1990204	oxidoreductase complex	7.35e-08	5.07e-06	4.36	7818	72	448	18	[CG6415 - cg6415 gene product from transcript cg6415-ra, CG3192 - cg3192 gene product from transcript cg3192-ra, CG7580 - cg7580 gene product from transcript cg7580-ra, CG3560 - cg3560 gene product from transcript cg3560-ra, CG12859 - cg12859 gene product from transcript cg12859-ra, l(2)35Di - lethal (2) 35di, CG10320 - cg10320 gene product from transcript cg10320-re, CG3683 - cg3683 gene product…
GO:0044445	cytosolic part	8.18e-08	5.35e-06	3.14	7818	150	448	27	[RpS28b - ribosomal protein s28b, RpS11 - ribosomal protein s11, RpS9 - ribosomal protein s9, RpL10 - ribosomal protein l10, RpL15 - ribosomal protein l15, RpL32 - ribosomal protein l32, Rpt1 - regulatory particle triple-a atpase 1, RpS25 - ribosomal protein s25, RpL13 - ribosomal protein l13, RpS21 - ribosomal protein s21, CG7949 - cg7949 gene product from transcript cg7949-ra, RpL37A - ribosoma…
GO:0022625	cytosolic large ribosomal subunit	3.45e-07	2.14e-05	4.67	7818	56	448	15	[RpLP2 - ribosomal protein lp2, RpL15 - ribosomal protein l15, RpL10 - ribosomal protein l10, RpL32 - ribosomal protein l32, RpL29 - ribosomal protein l29, RpL30 - ribosomal protein l30, RpL13 - ribosomal protein l13, RpL11 - ribosomal protein l11, hoip - hoi-polloi, RpL36A - ribosomal protein l36a, RpL37A - ribosomal protein l37a, RpL31 - ribosomal protein l31, RpL36 - ribosomal protein l36, RpL…
GO:0030964	NADH dehydrogenase complex	3.84e-07	2.27e-05	5.82	7818	36	448	12	[CG12400 - cg12400 gene product from transcript cg12400-rb, CG3192 - cg3192 gene product from transcript cg3192-ra, CG5548 - cg5548 gene product from transcript cg5548-ra, CG40472 - cg40472 gene product from transcript cg40472-rc, CG8680 - cg8680 gene product from transcript cg8680-ra, CG12859 - cg12859 gene product from transcript cg12859-ra, CG9306 - cg9306 gene product from transcript cg9306-r…
GO:0045271	respiratory chain complex I	3.84e-07	2.17e-05	5.82	7818	36	448	12	[CG12400 - cg12400 gene product from transcript cg12400-rb, CG3192 - cg3192 gene product from transcript cg3192-ra, CG5548 - cg5548 gene product from transcript cg5548-ra, CG40472 - cg40472 gene product from transcript cg40472-rc, CG8680 - cg8680 gene product from transcript cg8680-ra, CG12859 - cg12859 gene product from transcript cg12859-ra, CG9306 - cg9306 gene product from transcript cg9306-r…
GO:0005747	mitochondrial respiratory chain complex I	3.84e-07	2.07e-05	5.82	7818	36	448	12	[CG12400 - cg12400 gene product from transcript cg12400-rb, CG3192 - cg3192 gene product from transcript cg3192-ra, CG5548 - cg5548 gene product from transcript cg5548-ra, CG40472 - cg40472 gene product from transcript cg40472-rc, CG8680 - cg8680 gene product from transcript cg8680-ra, CG12859 - cg12859 gene product from transcript cg12859-ra, CG9306 - cg9306 gene product from transcript cg9306-r…
GO:0005739	mitochondrion	6.07e-07	3.14e-05	2.04	7818	436	448	51	[mRpL27 - mitochondrial ribosomal protein l27, CoIV - cytochrome c oxidase subunit iv, CG6415 - cg6415 gene product from transcript cg6415-ra, mRpS10 - mitochondrial ribosomal protein s10, CG12355 - cg12355 gene product from transcript cg12355-rd, CG12859 - cg12859 gene product from transcript cg12859-ra, Dhfr - dihydrofolate reductase, CG34424 - cg34424 gene product from transcript cg34424-ra, m…
GO:0000314	organellar small ribosomal subunit	3.67e-06	0.000183	5.82	7818	30	448	10	[mRpS23 - mitochondrial ribosomal protein s23, mRpS10 - mitochondrial ribosomal protein s10, mRpS18C - mitochondrial ribosomal protein s18c, mRpS24 - mitochondrial ribosomal protein s24, mRpS6 - mitochondrial ribosomal protein s6, mRpS28 - mitochondrial ribosomal protein s28, mRpS18A - mitochondrial ribosomal protein s18a, mRpS11 - mitochondrial ribosomal protein s11, mRpS33 - mitochondrial ribos…
GO:0005763	mitochondrial small ribosomal subunit	3.67e-06	0.000175	5.82	7818	30	448	10	[mRpS23 - mitochondrial ribosomal protein s23, mRpS10 - mitochondrial ribosomal protein s10, mRpS18C - mitochondrial ribosomal protein s18c, mRpS24 - mitochondrial ribosomal protein s24, mRpS6 - mitochondrial ribosomal protein s6, mRpS28 - mitochondrial ribosomal protein s28, mRpS18A - mitochondrial ribosomal protein s18a, mRpS11 - mitochondrial ribosomal protein s11, mRpS33 - mitochondrial ribos…
GO:1905368	peptidase complex	2.38e-05	0.00109	3.59	7818	68	448	14	[Rpn9 - regulatory particle non-atpase 9, CG11885 - cg11885 gene product from transcript cg11885-ra, Rpn12 - regulatory particle non-atpase 12, Rpt1 - regulatory particle triple-a atpase 1, Pros29 - proteasome 29kd subunit, Prosbeta3 - proteasome beta3 subunit, Sgf29 - cg30390 gene product from transcript cg30390-ra, Pros28.1 - proteasome 28kd subunit 1, Prosalpha5 - proteasome alpha5 subunit, Uf…
GO:0000502	proteasome complex	3.33e-05	0.00148	4.27	7818	45	448	11	[Prosalpha5 - proteasome alpha5 subunit, Rpn9 - regulatory particle non-atpase 9, Ufd1-like - ubiquitin fusion-degradation 1-like, CG11885 - cg11885 gene product from transcript cg11885-ra, Prosbeta1 - proteasome beta1 subunit, Rpn12 - regulatory particle non-atpase 12, Rpt1 - regulatory particle triple-a atpase 1, Pros29 - proteasome 29kd subunit, Prosbeta3 - proteasome beta3 subunit, Pros28.1 -…
GO:1905369	endopeptidase complex	3.33e-05	0.00142	4.27	7818	45	448	11	[Prosalpha5 - proteasome alpha5 subunit, Rpn9 - regulatory particle non-atpase 9, Ufd1-like - ubiquitin fusion-degradation 1-like, CG11885 - cg11885 gene product from transcript cg11885-ra, Prosbeta1 - proteasome beta1 subunit, Rpn12 - regulatory particle non-atpase 12, Rpt1 - regulatory particle triple-a atpase 1, Prosbeta3 - proteasome beta3 subunit, Pros29 - proteasome 29kd subunit, Pros28.1 -…
GO:0098796	membrane protein complex	3.6e-05	0.00149	1.89	7818	398	448	43	[Sec61beta - cg10130 gene product from transcript cg10130-ra, CoIV - cytochrome c oxidase subunit iv, CG7580 - cg7580 gene product from transcript cg7580-ra, CG3560 - cg3560 gene product from transcript cg3560-ra, CG9669 - cg9669 gene product from transcript cg9669-rb, CoVIb - cytochrome c oxidase subunit vib, Tim8 - cg1728 gene product from transcript cg1728-ra, CG12859 - cg12859 gene product fr…
GO:0022626	cytosolic ribosome	5.14e-05	0.00206	4.08	7818	47	448	11	[RpL30 - ribosomal protein l30, RpLP2 - ribosomal protein lp2, RpS21 - ribosomal protein s21, RpL13 - ribosomal protein l13, RpS8 - ribosomal protein s8, RpL11 - ribosomal protein l11, RpS9 - ribosomal protein s9, RpL10 - ribosomal protein l10, RpS2 - ribosomal protein s2, RpL36 - ribosomal protein l36, RpS25 - ribosomal protein s25]
GO:0022627	cytosolic small ribosomal subunit	9.66e-05	0.00375	4.15	7818	42	448	10	[RpS21 - ribosomal protein s21, RpS11 - ribosomal protein s11, RpS28b - ribosomal protein s28b, RpS8 - ribosomal protein s8, RpS9 - ribosomal protein s9, RpS2 - ribosomal protein s2, mRpS18C - mitochondrial ribosomal protein s18c, mRpS18A - mitochondrial ribosomal protein s18a, RpS25 - ribosomal protein s25, RpS20 - ribosomal protein s20]
GO:1902494	catalytic complex	0.000115	0.00435	1.56	7818	748	448	67	[CG6415 - cg6415 gene product from transcript cg6415-ra, cyp33 - cyclophilin-33, CG9669 - cg9669 gene product from transcript cg9669-rb, Roc2 - cg8998 gene product from transcript cg8998-ra, CG12859 - cg12859 gene product from transcript cg12859-ra, Rpt1 - regulatory particle triple-a atpase 1, CG3683 - cg3683 gene product from transcript cg3683-rc, Pros29 - proteasome 29kd subunit, CG10754 - cg1…
GO:0097525	spliceosomal snRNP complex	0.000165	0.00602	3.62	7818	53	448	11	[SmB - small ribonucleoprotein particle protein smb, CG9344 - cg9344 gene product from transcript cg9344-ra, snf - sans fille, SmF - small ribonucleoprotein particle protein smf, CG11985 - cg11985 gene product from transcript cg11985-ra, hoip - hoi-polloi, CG2021 - cg2021 gene product from transcript cg2021-ra, SmG - small ribonucleoprotein particle protein smg, CG10754 - cg10754 gene product fro…
GO:0120114	Sm-like protein family complex	0.000199	0.00706	3.32	7818	63	448	12	[SmB - small ribonucleoprotein particle protein smb, CG9344 - cg9344 gene product from transcript cg9344-ra, snf - sans fille, SmF - small ribonucleoprotein particle protein smf, icln - cg4924 gene product from transcript cg4924-ra, CG11985 - cg11985 gene product from transcript cg11985-ra, hoip - hoi-polloi, CG2021 - cg2021 gene product from transcript cg2021-ra, SmG - small ribonucleoprotein pa…
GO:0044444	cytoplasmic part	0.000222	0.00767	1.26	7818	2336	448	168	[CoIV - cytochrome c oxidase subunit iv, CoVIb - cytochrome c oxidase subunit vib, CG12355 - cg12355 gene product from transcript cg12355-rd, CG12859 - cg12859 gene product from transcript cg12859-ra, CG4866 - cg4866 gene product from transcript cg4866-ra, Rpt1 - regulatory particle triple-a atpase 1, CG14483 - cg14483 gene product from transcript cg14483-rb, CG14898 - cg14898 gene product from t…
GO:0005730	nucleolus	0.000353	0.0119	2.26	7818	162	448	21	[RpS11 - ribosomal protein s11, CG7993 - cg7993 gene product from transcript cg7993-ra, RpS9 - ribosomal protein s9, RpS2 - ribosomal protein s2, RpL32 - ribosomal protein l32, CG6999 - cg6999 gene product from transcript cg6999-ra, CG11920 - cg11920 gene product from transcript cg11920-ra, Ip259 - intronic protein 259, CG9344 - cg9344 gene product from transcript cg9344-ra, vito - viriato, Nlp -…
GO:0030532	small nuclear ribonucleoprotein complex	0.000443	0.0145	3.25	7818	59	448	11	[SmB - small ribonucleoprotein particle protein smb, CG9344 - cg9344 gene product from transcript cg9344-ra, snf - sans fille, SmF - small ribonucleoprotein particle protein smf, CG11985 - cg11985 gene product from transcript cg11985-ra, hoip - hoi-polloi, CG2021 - cg2021 gene product from transcript cg2021-ra, SmG - small ribonucleoprotein particle protein smg, CG10754 - cg10754 gene product fro…
GO:0000276	mitochondrial proton-transporting ATP synthase complex, coupling factor F(o)	0.000619	0.0197	8.73	7818	8	448	4	[CG3321 - cg3321 gene product from transcript cg3321-rc, l(2)06225 - lethal (2) 06225, CG4692 - cg4692 gene product from transcript cg4692-rb, ATPsyn-Cf6 - atpase coupling factor 6]
GO:0045263	proton-transporting ATP synthase complex, coupling factor F(o)	0.000619	0.0192	8.73	7818	8	448	4	[CG3321 - cg3321 gene product from transcript cg3321-rc, l(2)06225 - lethal (2) 06225, ATPsyn-Cf6 - atpase coupling factor 6, CG4692 - cg4692 gene product from transcript cg4692-rb]
GO:0005839	proteasome core complex	0.000785	0.0238	6.23	7818	14	448	5	[Prosalpha5 - proteasome alpha5 subunit, Prosbeta1 - proteasome beta1 subunit, Prosbeta3 - proteasome beta3 subunit, Pros29 - proteasome 29kd subunit, Pros28.1 - proteasome 28kd subunit 1]
GO:0044452	nucleolar part	0.000858	0.0254	3.49	7818	45	448	9	[CG7637 - cg7637 gene product from transcript cg7637-ra, l(2)37Cg - lethal (2) 37cg, RpII18 - rna polymerase ii 18kd subunit, CG4866 - cg4866 gene product from transcript cg4866-ra, CG6724 - cg6724 gene product from transcript cg6724-rb, hoip - hoi-polloi, Rpb10 - cg13628 gene product from transcript cg13628-ra, CG11920 - cg11920 gene product from transcript cg11920-ra, Rpb5 - cg11979 gene produc…
