# Supplementary material for: Blue light induces a neuroprotective gene expression program in Drosophila photoreceptors
Source: BMC Neurosci. 2018 Jul 20;19:43. doi: 10.1186/s12868-018-0443-y (PMC6053765; doi:10.1186/s12868-018-0443-y)
Supplement: Supplementary file 4 — Additional file 4: Table 3. Transcription factors matches for all motifs identified for blue light-regulated genes. [file 12868_2018_443_MOESM4_ESM.xlsx]

## Sheet: TableS3.downregulatedgenemotifs
Table S3A: Transcription factors matches for all motifs identified for blue light downregulated genes (day 6). All expressed transcription factors that have significant matches to a motif are shown with indicated scores.
Transcription factor FbgnIDs were obtained from Flybase using gene symbols present in the Homer insect transcription factor database. Some gene symbols/transcription factors did not correspond to any known fly gene and were discarded from further analysis.
Blue-regulated gene set	Transcription factor (FbgnID)	Transcription factor (gene symbol)	Motif	Score
down	FBgn0260632	dl	motif1	0.6
down	FBgn0260632	dl	motif1	0.6
down	FBgn0003028	ovo	motif1	0.62
down	FBgn0003028	ovo	motif1	0.64
down	FBgn0002914	Myb	motif1	0.65
down	FBgn0003028	ovo	motif1	0.66
down	FBgn0013753	Bgb	motif1	0.66
down	FBgn0003028	ovo	motif1	0.68
down	FBgn0002914	Myb	motif1	0.69
down	FBgn0002576	lz	motif1	0.71
down	FBgn0004050	z	motif2	0.53
down	FBgn0004050	z	motif2	0.56
down	FBgn0037475	Fer1	motif2	0.56
down	FBgn0004050	z	motif2	0.59
down	FBgn0000964	tj	motif2	0.62
down	FBgn0000964	tj	motif2	0.71
down	FBgn0005694	Aef1	motif3	0.56
down	FBgn0005694	Aef1	motif3	0.58
down	FBgn0035144	Kah	motif3	0.59
down	FBgn0004859	ci	motif3	0.6
down	FBgn0032321	YL-1	motif3	0.61
down	FBgn0032321	YL-1	motif3	0.63
down	FBgn0038549	CG17802	motif3	0.65
down	FBgn0032321	YL-1	motif3	0.69
down	FBgn0032321	YL-1	motif5	0.55
down	FBgn0032321	YL-1	motif5	0.55
down	FBgn0043364	cbt	motif5	0.55
down	FBgn0001168	h	motif5	0.57
down	FBgn0013799	Deaf1	motif5	0.57
down	FBgn0013799	Deaf1	motif5	0.57
down	FBgn0013799	Deaf1	motif5	0.61
down	FBgn0013799	Deaf1	motif5	0.61
down	FBgn0001168	h	motif6	0.49
down	FBgn0000054	Adf1	motif6	0.53
down	FBgn0003002	opa	motif6	0.54
down	FBgn0003002	opa	motif6	0.54
down	FBgn0013263	Trl	motif6	0.54
down	FBgn0013263	Trl	motif6	0.54
down	FBgn0003002	opa	motif6	0.57
down	FBgn0004837	Su(H)	motif7	0.52
down	FBgn0013263	Trl	motif7	0.52
down	FBgn0013263	Trl	motif7	0.52
down	FBgn0013263	Trl	motif7	0.52
down	FBgn0001180	hb	motif7	0.54
down	FBgn0085432	pan	motif7	0.54
down	FBgn0013263	Trl	motif7	0.55
down	FBgn0013263	Trl	motif7	0.57
down	FBgn0000210	br	motif7	0.69
down	FBgn0001168	h	motif8	0.54
down	FBgn0003964	usp	motif8	0.54
down	FBgn0001320	kni	motif9	0.61
down	FBgn0040918	schlank	motif9	0.62
down	FBgn0002576	lz	motif9	0.63
down	FBgn0004101	bs	motif9	0.64
down	FBgn0004101	bs	motif9	0.67
down	FBgn0000210	br	motif10	0.58
down	FBgn0000210	br	motif10	0.58
down	FBgn0000286	Cf2	motif10	0.58
down	FBgn0001180	hb	motif10	0.58
down	FBgn0000099	ap	motif10	0.59
down	FBgn0000286	Cf2	motif10	0.59
down	FBgn0085432	pan	motif10	0.66
down	FBgn0037617	CG8145	motif11	0.55
down	FBgn0004837	Su(H)	motif11	0.56
down	FBgn0042696	NfI	motif11	0.57
down	FBgn0002521	pho	motif11	0.59
down	FBgn0003002	opa	motif11	0.59
down	FBgn0033782	sug	motif11	0.61
down	FBgn0038765	CG4424	motif11	0.62
down	FBgn0040765	luna	motif12	0.56
down	FBgn0037617	CG8145	motif12	0.58
down	FBgn0038765	CG4424	motif12	0.63
down	FBgn0005694	Aef1	motif13	0.56
down	FBgn0003028	ovo	motif13	0.58
down	FBgn0005613	Sox15	motif13	0.58
down	FBgn0014343	mirr	motif13	0.58
down	FBgn0035481	CG12605	motif13	0.58
down	FBgn0015904	ara	motif13	0.59
down	FBgn0000411	D	motif13	0.6
down	FBgn0025360	Optix	motif14	0.54
down	FBgn0003460	so	motif14	0.55
down	FBgn0003460	so	motif14	0.55
down	FBgn0025360	Optix	motif14	0.57
down	FBgn0025360	Optix	motif14	0.57
down	FBgn0001994	crp	motif14	0.59
down	FBgn0003460	so	motif14	0.64
down	FBgn0000286	Cf2	motif15	0.57
down	FBgn0001150	gt	motif15	0.57
down	FBgn0001150	gt	motif15	0.58
down	FBgn0000210	br	motif15	0.59
down	FBgn0000625	eyg	motif15	0.61
down	FBgn0028996	onecut	motif16	0.59
down	FBgn0005613	Sox15	motif16	0.6
down	FBgn0013799	Deaf1	motif16	0.6
down	FBgn0013799	Deaf1	motif16	0.6
down	FBgn0043002	Chrac-14	motif16	0.6
down	FBgn0000411	D	motif16	0.62
down	FBgn0029123	SoxN	motif16	0.62
down	FBgn0003396	shn	motif16	0.63
down	FBgn0003430	slp1	motif17	0.65
down	FBgn0000659	fkh	motif17	0.66
down	FBgn0000659	fkh	motif17	0.66
down	FBgn0004896	fd59A	motif17	0.66
down	FBgn0029504	CHES-1-like	motif17	0.67
down	FBgn0001180	hb	motif17	0.69
down	FBgn0004896	fd59A	motif17	0.69
down	FBgn0003430	slp1	motif17	0.75
down	FBgn0004050	z	motif18	0.63
down	FBgn0004050	z	motif18	0.63
down	FBgn0001320	kni	motif18	0.65
down	FBgn0004837	Su(H)	motif18	0.65
down	FBgn0013263	Trl	motif18	0.65
down	FBgn0013263	Trl	motif18	0.66
down	FBgn0013263	Trl	motif18	0.68
down	FBgn0013263	Trl	motif18	0.68
down	FBgn0013263	Trl	motif18	0.72
down	FBgn0004050	z	motif19	0.55
down	FBgn0043364	cbt	motif19	0.55
down	FBgn0043796	CG12219	motif19	0.57
down	FBgn0003028	ovo	motif20	0.49
down	FBgn0003732	Top2	motif20	0.5
down	FBgn0004567	slp2	motif20	0.5
down	FBgn0015919	caup	motif20	0.5
down	FBgn0085432	pan	motif20	0.5
down	FBgn0003028	ovo	motif20	0.51
down	FBgn0031232	CG11617	motif20	0.51
down	FBgn0038787	CG4360	motif20	0.55
down	FBgn0000611	exd	motif20	0.56
down	FBgn0000210	br	motif20	0.6
down	FBgn0001320	kni	motif21	0.6
down	FBgn0085432	pan	motif21	0.6
down	FBgn0085432	pan	motif21	0.61
down	FBgn0000568	Eip75B	motif21	0.62
down	FBgn0001323	knrl	motif21	0.62
down	FBgn0005694	Aef1	motif21	0.62
down	FBgn0028996	onecut	motif21	0.62
down	FBgn0028996	onecut	motif21	0.63
down	FBgn0085432	pan	motif21	0.66
down	FBgn0085432	pan	motif21	0.7
down	FBgn0024250	brk	motif22	0.51
down	FBgn0024250	brk	motif22	0.51
down	FBgn0002521	pho	motif22	0.52
down	FBgn0043364	cbt	motif22	0.52
down	FBgn0004396	CrebA	motif22	0.55
down	FBgn0040465	Dip3	motif22	0.55
down	FBgn0043364	cbt	motif22	0.58
down	FBgn0011758	B-H1	motif23	0.57
down	FBgn0011655	Med	motif23	0.58
down	FBgn0003028	ovo	motif23	0.59
down	FBgn0000054	Adf1	motif23	0.6
down	FBgn0003028	ovo	motif23	0.6
down	FBgn0003028	ovo	motif23	0.6
down	FBgn0003028	ovo	motif23	0.61
down	FBgn0011655	Med	motif23	0.72
down	FBgn0011655	Med	motif23	0.79
down	FBgn0011655	Med	motif24	0.56
down	FBgn0013469	klu	motif24	0.56
down	FBgn0032321	YL-1	motif24	0.57
down	FBgn0005612	Sox14	motif24	0.58
down	FBgn0001235	hth	motif25	0.66
down	FBgn0014343	mirr	motif25	0.67
down	FBgn0001235	hth	motif25	0.68
down	FBgn0033749	achi	motif25	0.69
down	FBgn0033749	achi	motif25	0.7
down	FBgn0013263	Trl	motif26	0.52
down	FBgn0013263	Trl	motif26	0.52
down	FBgn0000054	Adf1	motif26	0.53
down	FBgn0013263	Trl	motif26	0.53
down	FBgn0003396	shn	motif26	0.54
down	FBgn0259211	grh	motif26	0.57
down	FBgn0004101	bs	motif27	0.56
down	FBgn0004101	bs	motif27	0.6
down	FBgn0085432	pan	motif27	0.6
down	FBgn0085432	pan	motif27	0.6
down	FBgn0085432	pan	motif27	0.61
down	FBgn0085432	pan	motif27	0.64
down	FBgn0085432	pan	motif27	0.73
down	FBgn0033749	achi	motif28	0.63
down	FBgn0028993	scro	motif28	0.64
down	FBgn0000139	ash2	motif29	0.56
down	FBgn0031232	CG11617	motif29	0.61
down	FBgn0260632	dl	motif30	0.6
down	FBgn0000567	Eip74EF	motif30	0.61
down	FBgn0260632	dl	motif30	0.61
down	FBgn0260632	dl	motif30	0.62
down	FBgn0000567	Eip74EF	motif30	0.63
down	FBgn0003118	pnt	motif30	0.63
down	FBgn0000567	Eip74EF	motif30	0.65
down	FBgn0260632	dl	motif30	0.66
down	FBgn0260632	dl	motif30	0.67
down	FBgn0003028	ovo	motif31	0.59
down	FBgn0003028	ovo	motif31	0.59
down	FBgn0013799	Deaf1	motif31	0.59
down	FBgn0003028	ovo	motif31	0.6
down	FBgn0005659	Ets98B	motif31	0.65
down	FBgn0005659	Ets98B	motif31	0.69
down	FBgn0005659	Ets98B	motif31	0.79
down	FBgn0004050	z	motif32	0.57
down	FBgn0005558	ey	motif32	0.57
down	FBgn0004050	z	motif32	0.58
down	FBgn0004050	z	motif32	0.6
down	FBgn0004050	z	motif32	0.6
down	FBgn0004050	z	motif32	0.6
down	FBgn0260632	dl	motif32	0.61
down	FBgn0001320	kni	motif32	0.76
down	FBgn0003732	Top2	motif33	0.54
down	FBgn0260632	dl	motif33	0.54
down	FBgn0003460	so	motif33	0.55
down	FBgn0000210	br	motif33	0.58
down	FBgn0003460	so	motif33	0.58
down	FBgn0001323	knrl	motif33	0.6
down	FBgn0038851	dmrt93B	motif33	0.6
down	FBgn0038851	dmrt93B	motif33	0.61
down	FBgn0000659	fkh	motif34	0.66
down	FBgn0004896	fd59A	motif34	0.74
down	FBgn0005694	Aef1	motif34	0.79
down	FBgn0004896	fd59A	motif34	0.8
down	FBgn0005694	Aef1	motif34	0.84
down	FBgn0038787	CG4360	motif34	0.86
down	FBgn0005694	Aef1	motif34	0.9
down	FBgn0001325	Kr	motif35	0.61
down	FBgn0004854	B-H2	motif35	0.61
down	FBgn0001325	Kr	motif35	0.62
down	FBgn0002914	Myb	motif35	0.63
down	FBgn0011278	lbe	motif35	0.66
down	FBgn0003028	ovo	motif35	0.68
down	FBgn0003028	ovo	motif35	0.71
down	FBgn0003028	ovo	motif35	0.74
down	FBgn0003028	ovo	motif35	0.75
down	FBgn0004050	z	motif36	0.54
down	FBgn0043364	cbt	motif36	0.55
down	FBgn0004050	z	motif36	0.57
down	FBgn0004050	z	motif36	0.58
down	FBgn0004837	Su(H)	motif36	0.58
down	FBgn0013469	klu	motif36	0.58
down	FBgn0013469	klu	motif36	0.6
down	FBgn0043796	CG12219	motif36	0.79
down	FBgn0021872	Xbp1	motif37	0.62
down	FBgn0004396	CrebA	motif37	0.63
down	FBgn0005659	Ets98B	motif37	0.63
down	FBgn0005659	Ets98B	motif37	0.65
down	FBgn0261239	Hr39	motif37	0.68
down	FBgn0261239	Hr39	motif37	0.7
down	FBgn0035849	ERR	motif37	0.71
down	FBgn0030058	CG11294	motif38	0.55
down	FBgn0020617	Rx	motif38	0.56
down	FBgn0264005	Hmx	motif38	0.57
down	FBgn0000210	br	motif38	0.59
down	FBgn0003254	rib	motif38	0.61

## Sheet: TableS3.upregulatedgenemotifs
Table S3B: Transcription factors matches for all motifs identified for blue light upregulated genes (day 6). All expressed transcription factors that have significant matches to a motif are shown with indicated scores.
Transcription factor FbgnIDs were obtained from Flybase using gene symbols present in the Homer insect transcription factor database. Some gene symbols/transcription factors did not correspond to any known fly gene and were discarded from further analysis.
Blue-regulated gene set	Transcription factor (FbgnID)	Transcription factor (gene symbol)	Motif	Score
up	FBgn0001325	Kr	motif1	0.6
up	FBgn0001325	Kr	motif1	0.6
up	FBgn0001325	Kr	motif1	0.6
up	FBgn0001325	Kr	motif1	0.61
up	FBgn0013263	Trl	motif1	0.61
up	FBgn0013263	Trl	motif1	0.61
up	FBgn0001222	Hsf	motif1	0.62
up	FBgn0001325	Kr	motif1	0.62
up	FBgn0013263	Trl	motif1	0.66
up	FBgn0013263	Trl	motif1	0.71
up	FBgn0003460	so	motif2	0.55
up	FBgn0000611	exd	motif2	0.56
up	FBgn0031232	CG11617	motif2	0.56
up	FBgn0016076	vri	motif2	0.58
up	FBgn0003300	run	motif2	0.61
up	FBgn0086680	vvl	motif3	0.54
up	FBgn0086680	vvl	motif3	0.54
up	FBgn0000210	br	motif3	0.55
up	FBgn0000210	br	motif3	0.56
up	FBgn0004870	bab1	motif3	0.56
up	FBgn0000210	br	motif3	0.59
up	FBgn0001150	gt	motif3	0.61
up	FBgn0000210	br	motif4	0.55
up	FBgn0016917	Stat92E	motif4	0.58
up	FBgn0000210	br	motif4	0.59
up	FBgn0004618	gl	motif4	0.6
up	FBgn0001222	Hsf	motif4	0.63
up	FBgn0001222	Hsf	motif4	0.71
up	FBgn0001222	Hsf	motif4	0.72
up	FBgn0001222	Hsf	motif4	0.72
up	FBgn0001222	Hsf	motif4	0.73
up	FBgn0260642	Antp	motif5	0.55
up	FBgn0000439	Dfd	motif5	0.56
up	FBgn0035849	ERR	motif5	0.56
up	FBgn0261239	Hr39	motif5	0.56
up	FBgn0000439	Dfd	motif5	0.57
up	FBgn0000439	Dfd	motif5	0.57
up	FBgn0000448	Hr46	motif5	0.58
up	FBgn0002522	lab	motif5	0.58
up	FBgn0261239	Hr39	motif5	0.59
up	FBgn0001291	Jra	motif6	0.55
up	FBgn0004050	z	motif6	0.57
up	FBgn0004050	z	motif6	0.58
up	FBgn0004050	z	motif6	0.59
up	FBgn0019650	toy	motif6	0.59
up	FBgn0004050	z	motif6	0.64
up	FBgn0004050	z	motif6	0.64
up	FBgn0001297	kay	motif6	0.67
up	FBgn0000210	br	motif7	0.58
up	FBgn0003345	sd	motif7	0.58
up	FBgn0005558	ey	motif7	0.58
up	FBgn0005558	ey	motif7	0.58
up	FBgn0013799	Deaf1	motif7	0.58
up	FBgn0013799	Deaf1	motif7	0.58
up	FBgn0000210	br	motif7	0.59
up	FBgn0003345	sd	motif7	0.6
up	FBgn0000210	br	motif7	0.66
up	FBgn0035849	ERR	motif8	0.62
up	FBgn0000411	D	motif8	0.63
up	FBgn0000411	D	motif8	0.63
up	FBgn0259211	grh	motif8	0.64
up	FBgn0261239	Hr39	motif8	0.64
up	FBgn0261239	Hr39	motif8	0.64
up	FBgn0000139	ash2	motif8	0.65
up	FBgn0000504	dsx	motif8	0.66
up	FBgn0259211	grh	motif8	0.66
up	FBgn0259211	grh	motif8	0.67
up	FBgn0004102	oc	motif9	0.5
up	FBgn0259211	grh	motif9	0.5
up	FBgn0011648	Mad	motif9	0.52
up	FBgn0024250	brk	motif9	0.54
up	FBgn0011655	Med	motif9	0.55
up	FBgn0003345	sd	motif10	0.6
up	FBgn0003345	sd	motif10	0.6
up	FBgn0031232	CG11617	motif10	0.63
up	FBgn0002521	pho	motif10	0.72
up	FBgn0011655	Med	motif11	0.51
up	FBgn0011648	Mad	motif11	0.53
up	FBgn0024250	brk	motif11	0.55
up	FBgn0011655	Med	motif11	0.59
up	FBgn0011655	Med	motif11	0.61
up	FBgn0000210	br	motif12	0.59
up	FBgn0000210	br	motif12	0.6
up	FBgn0003460	so	motif12	0.62
up	FBgn0003460	so	motif12	0.62
up	FBgn0025360	Optix	motif12	0.62
up	FBgn0025360	Optix	motif12	0.63
up	FBgn0000286	Cf2	motif12	0.66
up	FBgn0025360	Optix	motif12	0.66
up	FBgn0000286	Cf2	motif12	0.69
up	FBgn0003118	pnt	motif13	0.53
up	FBgn0003118	pnt	motif13	0.53
up	FBgn0005660	Ets21C	motif13	0.53
up	FBgn0024250	brk	motif13	0.53
up	FBgn0260632	dl	motif13	0.53
up	FBgn0000567	Eip74EF	motif13	0.55
up	FBgn0003870	ttk	motif13	0.55
up	FBgn0260642	Antp	motif13	0.56
up	FBgn0000286	Cf2	motif13	0.57
up	FBgn0001180	hb	motif14	0.71
up	FBgn0001180	hb	motif14	0.72
up	FBgn0001180	hb	motif14	0.72
up	FBgn0267337	rn	motif14	0.72
up	FBgn0001150	gt	motif14	0.73
up	FBgn0001180	hb	motif14	0.73
up	FBgn0001180	hb	motif14	0.74
up	FBgn0001180	hb	motif14	0.76
up	FBgn0020912	Ptx1	motif15	0.6
up	FBgn0029123	SoxN	motif15	0.6
up	FBgn0004102	oc	motif15	0.61
up	FBgn0004102	oc	motif15	0.62
up	FBgn0020912	Ptx1	motif15	0.62
up	FBgn0005694	Aef1	motif16	0.56
up	FBgn0011278	lbe	motif16	0.57
up	FBgn0011278	lbe	motif16	0.58
up	FBgn0259211	grh	motif16	0.58
up	FBgn0011278	lbe	motif16	0.59
up	FBgn0008651	lbl	motif16	0.61
up	FBgn0011278	lbe	motif16	0.61
up	FBgn0259211	grh	motif16	0.66
up	FBgn0005558	ey	motif17	0.52
up	FBgn0031232	CG11617	motif17	0.53
up	FBgn0000611	exd	motif17	0.54
up	FBgn0000611	exd	motif17	0.54
up	FBgn0263108	BtbVII	motif17	0.6
up	FBgn0001235	hth	motif18	0.5
up	FBgn0001235	hth	motif18	0.51
up	FBgn0033749	achi	motif18	0.51
up	FBgn0033749	achi	motif18	0.51
up	FBgn0000054	Adf1	motif18	0.52
up	FBgn0004595	pros	motif18	0.56
up	FBgn0013263	Trl	motif18	0.63
up	FBgn0032741	Side	motif19	0.63
up	FBgn0001168	h	motif19	0.64
up	FBgn0001168	h	motif19	0.64
up	FBgn0013799	Deaf1	motif19	0.67
up	FBgn0013799	Deaf1	motif19	0.67
up	FBgn0004396	CrebA	motif19	0.69
up	FBgn0000099	ap	motif20	0.59
up	FBgn0001150	gt	motif20	0.59
up	FBgn0001150	gt	motif20	0.59
up	FBgn0001222	Hsf	motif21	0.54
up	FBgn0261930	vnd	motif21	0.55
up	FBgn0261930	vnd	motif21	0.55
up	FBgn0001320	kni	motif21	0.56
up	FBgn0001320	kni	motif21	0.58
up	FBgn0001222	Hsf	motif21	0.62
up	FBgn0001222	Hsf	motif21	0.62
up	FBgn0001222	Hsf	motif21	0.62
up	FBgn0043002	Chrac-14	motif22	0.64
up	FBgn0051388	CG31388	motif22	0.65
up	FBgn0037722	CG8319	motif22	0.66
up	FBgn0014859	Hr38	motif22	0.67
up	FBgn0261239	Hr39	motif22	0.67
up	FBgn0261239	Hr39	motif22	0.67
up	FBgn0032016	CG7818	motif22	0.68
up	FBgn0035625	Blimp-1	motif22	0.71
up	FBgn0035625	Blimp-1	motif22	0.74
up	FBgn0035849	ERR	motif22	0.75
up	FBgn0261930	vnd	motif23	0.54
up	FBgn0261930	vnd	motif23	0.57
up	FBgn0015664	Dref	motif24	0.62
up	FBgn0015664	Dref	motif24	0.62
up	FBgn0003460	so	motif24	0.63
up	FBgn0038851	dmrt93B	motif24	0.63
up	FBgn0003460	so	motif24	0.71
up	FBgn0032202	CG18619	motif24	0.71
up	FBgn0267337	rn	motif25	0.57
up	FBgn0001180	hb	motif25	0.58
up	FBgn0003430	slp1	motif25	0.58
up	FBgn0004896	fd59A	motif25	0.58
up	FBgn0086680	vvl	motif25	0.58
up	FBgn0000611	exd	motif25	0.59
up	FBgn0003430	slp1	motif25	0.6
up	FBgn0001180	hb	motif25	0.62
up	FBgn0000210	br	motif25	0.71
up	FBgn0000210	br	motif25	0.74
up	FBgn0261930	vnd	motif26	0.54
up	FBgn0261930	vnd	motif26	0.59
up	FBgn0261930	vnd	motif26	0.59
up	FBgn0261930	vnd	motif26	0.62
up	FBgn0000567	Eip74EF	motif27	0.57
up	FBgn0003345	sd	motif27	0.57
up	FBgn0003345	sd	motif27	0.58
up	FBgn0000567	Eip74EF	motif27	0.59
up	FBgn0003345	sd	motif27	0.61
up	FBgn0002521	pho	motif27	0.62
up	FBgn0003345	sd	motif27	0.63
up	FBgn0011648	Mad	motif28	0.59
up	FBgn0024250	brk	motif28	0.59
up	FBgn0011648	Mad	motif28	0.6
up	FBgn0024250	brk	motif28	0.61
up	FBgn0024250	brk	motif28	0.62
up	FBgn0024250	brk	motif28	0.62
up	FBgn0011655	Med	motif28	0.64
up	FBgn0024250	brk	motif28	0.64
up	FBgn0011648	Mad	motif28	0.65
up	FBgn0011648	Mad	motif28	0.72
up	FBgn0003345	sd	motif29	0.6
up	FBgn0003345	sd	motif29	0.6
up	FBgn0029123	SoxN	motif29	0.63
up	FBgn0000411	D	motif29	0.65
up	FBgn0001222	Hsf	motif29	0.69
up	FBgn0001222	Hsf	motif29	0.72
up	FBgn0001222	Hsf	motif29	0.74
up	FBgn0001222	Hsf	motif29	0.79
up	FBgn0001222	Hsf	motif29	0.83
up	FBgn0000964	tj	motif30	0.52
up	FBgn0024250	brk	motif30	0.52
up	FBgn0032321	YL-1	motif30	0.53
up	FBgn0000448	Hr46	motif30	0.54
up	FBgn0001325	Kr	motif30	0.59
up	FBgn0024321	NK7.1	motif30	0.63
up	FBgn0003507	srp	motif31	0.62
up	FBgn0003507	srp	motif31	0.63
up	FBgn0001138	grn	motif31	0.64
up	FBgn0003507	srp	motif31	0.64
up	FBgn0004050	z	motif31	0.64
up	FBgn0004050	z	motif31	0.64
up	FBgn0013263	Trl	motif31	0.64
up	FBgn0013263	Trl	motif31	0.64
up	FBgn0004837	Su(H)	motif32	0.57
up	FBgn0029504	CHES-1-like	motif32	0.57
up	FBgn0000659	fkh	motif32	0.58
up	FBgn0000659	fkh	motif32	0.58
up	FBgn0004837	Su(H)	motif32	0.58
up	FBgn0000448	Hr46	motif32	0.67
up	FBgn0000439	Dfd	motif33	0.59
up	FBgn0003460	so	motif33	0.59
up	FBgn0000448	Hr46	motif33	0.6
up	FBgn0025360	Optix	motif33	0.6
up	FBgn0025360	Optix	motif33	0.6
up	FBgn0051481	pb	motif33	0.6
up	FBgn0000576	ems	motif33	0.61
up	FBgn0003460	so	motif33	0.62
up	FBgn0025360	Optix	motif33	0.66
up	FBgn0005659	Ets98B	motif34	0.5
up	FBgn0004837	Su(H)	motif34	0.51
up	FBgn0005659	Ets98B	motif34	0.51
up	FBgn0005659	Ets98B	motif34	0.51
up	FBgn0003396	shn	motif34	0.53
up	FBgn0032651	Oli	motif35	0.7
up	FBgn0020912	Ptx1	motif36	0.58
up	FBgn0020912	Ptx1	motif36	0.58
up	FBgn0259938	cwo	motif36	0.58
up	FBgn0261283	HLH106	motif36	0.58
up	FBgn0004102	oc	motif36	0.59
up	FBgn0013799	Deaf1	motif36	0.59
up	FBgn0019650	toy	motif37	0.53
up	FBgn0085424	nub	motif37	0.54
up	FBgn0000964	tj	motif37	0.55
up	FBgn0004394	pdm2	motif37	0.56
up	FBgn0002576	lz	motif37	0.57
up	FBgn0004394	pdm2	motif37	0.57
up	FBgn0019650	toy	motif37	0.59
up	FBgn0086680	vvl	motif37	0.6
up	FBgn0000210	br	motif38	0.56
up	FBgn0000210	br	motif38	0.56
up	FBgn0260642	Antp	motif38	0.56
up	FBgn0004102	oc	motif38	0.57
up	FBgn0004102	oc	motif38	0.58
up	FBgn0000210	br	motif38	0.59
up	FBgn0020307	dve	motif38	0.59
up	FBgn0038851	dmrt93B	motif39	0.67
up	FBgn0000099	ap	motif39	0.68
up	FBgn0003460	so	motif39	0.69
up	FBgn0003460	so	motif39	0.69
up	FBgn0000576	ems	motif39	0.71
up	FBgn0003460	so	motif39	0.73
up	FBgn0000210	br	motif40	0.6
up	FBgn0000210	br	motif40	0.6
up	FBgn0003430	slp1	motif40	0.6
up	FBgn0004394	pdm2	motif40	0.6
up	FBgn0085432	pan	motif40	0.62
up	FBgn0000210	br	motif40	0.63
up	FBgn0000411	D	motif40	0.63
up	FBgn0085424	nub	motif40	0.63
up	FBgn0085424	nub	motif40	0.63
up	FBgn0000546	EcR	motif41	0.52
up	FBgn0000546	EcR	motif41	0.52
up	FBgn0004914	Hnf4	motif41	0.52
up	FBgn0005694	Aef1	motif41	0.54
up	FBgn0011278	lbe	motif41	0.54
up	FBgn0013799	Deaf1	motif41	0.55
up	FBgn0013799	Deaf1	motif41	0.55
up	FBgn0000448	Hr46	motif41	0.58
up	FBgn0005694	Aef1	motif41	0.58
