# Supplementary material for: Blue light induces a neuroprotective gene expression program in Drosophila photoreceptors
Source: BMC Neurosci. 2018 Jul 20;19:43. doi: 10.1186/s12868-018-0443-y (PMC6053765; doi:10.1186/s12868-018-0443-y)
Supplement: Supplementary file 6 — Additional file 6: Table 5. Primers used in this study. [file 12868_2018_443_MOESM6_ESM.xlsx]

## Sheet: Sheet1
Table S5: Primers used in this study.
FbgnID	Gene name	Symbol	qPCR target	Sequence	Reference
FBgn0026250	eukaryotic translation initiation factor 1A	eIF-1A	mRNA	GCTGGGCAACGGTCGTCTGGAGGC	Hall et al. BMC Genomics (2017)
FBgn0026250	eukaryotic translation initiation factor 1A	eIF-1A	mRNA	CGTCTTCAGGTTCCTGGCCTCGTCCGG	Hall et al. BMC Genomics (2017)
FBgn0002626	Ribosomal protein L32	RpL32	mRNA	GCTAAGCTGTCGCACAAATG	Hall et al. BMC Genomics (2017)
FBgn0002626	Ribosomal protein L32	RpL32	mRNA	CGTTGTGCACCAGGAACTT	Hall et al. BMC Genomics (2017)
FBgn0261113	Xrp1	Xrp1	mRNA	GCATTCAGTCCGACCACACCGGAG
FBgn0261113	Xrp1	Xrp1	mRNA	GTCTGGCAGGTGGGCGCCGCACAG
FBgn0003380	Shaker	Sh	mRNA	CGGTACTTTGACCCGCTTAG
FBgn0003380	Shaker	Sh	mRNA	CATTGACCGGTCTCCGTAGT
FBgn0003861	transient receptor potential	trp	mRNA	GGGATGTACCCGACATTGAG
FBgn0003861	transient receptor potential	trp	mRNA	GAAGCCGATTTGGAAGTCCT
FBgn0261549	retinal degeneration A	rdgA	mRNA	TCCTATGAAGCAGGCGGTGC
FBgn0261549	retinal degeneration A	rdgA	mRNA	CGCATAGTTGCCCAGACGAC
FBgn0265959	retinal degeneration C	rdgC	mRNA	GGTCTACCGATGGCTTCCCC
FBgn0265959	retinal degeneration C	rdgC	mRNA	CGAAGATCTGCTGCCACTCG
FBgn0010173	Replication Protein A 70	RpA-70	mRNA	TGACGCTTAAGGATGCGCGG
FBgn0010173	Replication Protein A 70	RpA-70	mRNA	CCAGTCCCCGATGCTCATGTTG
FBgn0014135	branchless	bnl	mRNA	AATCTGGACCGTAACGAACG
FBgn0014135	branchless	bnl	mRNA	GCGTCCATGCAGAGATACAG
FBgn0001225	Heat shock protein 26	Hsp26	mRNA	GATGAACTCCAGGAGCCCCG
FBgn0001225	Heat shock protein 26	Hsp26	mRNA	CCGGCCAGTGAATGTCGTTG
FBgn0001233	Heat shock protein 83	Hsp83	mRNA	ATGCCAGAAGAAGCAGAGACC
FBgn0001233	Heat shock protein 83	Hsp83	mRNA	ACTCATAGCGGATCTTGTCCAG
FBgn0029504	Checkpoint suppressor 1-like	CHES-1-like	mRNA	CCCTTCCAGAATGGTAGTGGC
FBgn0029504	Checkpoint suppressor 1-like	CHES-1-like	mRNA	TATCGGATCCAGCTCCTCCC
FBgn0002940	neither inactivation nor afterpotential E	ninaE	mRNA	GGAGCAGGTATGTGCCGGAGGGTAAC
FBgn0002940	neither inactivation nor afterpotential E	ninaE	mRNA	TGGGCGGAGACAGCAGCAATGATGAAC
